# Supplementary material for: (E)-(4-Bromo­benzyl­idene)amino cyclo­propane­carboxyl­ate
Source: Acta Crystallogr Sect E Struct Rep Online. 2012 Jan 21;68(Pt 2):o493. doi: 10.1107/S1600536812002048 (PMC3275239; doi:10.1107/S1600536812002048)
Supplement: Supplementary file 2 [file e-68-0o493-Isup2.hkl]

# 
# h,k,l, Fc-squared, Fo-squared, sigma(Fo-squared) and status flag 
# 
data_I
_shelx_title ' R80529A1 in P2(1)/c' 
_shelx_refln_list_code          4 
_shelx_F_calc_maximum      246.54 
_exptl_crystal_F_000       536.00 
_reflns_d_resolution_high  0.8404 
 
loop_ 
 _symmetry_equiv_pos_as_xyz 
 'x, y, z' 
 '-x, y+1/2, -z+1/2' 
 '-x, -y, -z' 
 'x, -y-1/2, z-1/2' 
 
_cell_length_a    13.2089 
_cell_length_b    13.7893 
_cell_length_c     5.8714 
_cell_angle_alpha  90.000 
_cell_angle_beta   98.270 
_cell_angle_gamma  90.000 
 
_shelx_F_squared_multiplier     1.000 
 
loop_ 
 _refln_index_h 
 _refln_index_k 
 _refln_index_l 
 _refln_F_squared_calc 
 _refln_F_squared_meas 
 _refln_F_squared_sigma 
 _refln_observed_status 
   2   0   0     2908.06     2943.00    106.34 o 
   3   0   0     3168.70     3345.87    174.16 o 
   4   0   0    12864.94    10400.78   1213.67 o 
   5   0   0     8885.84     8264.24    187.39 o 
   6   0   0       35.46       45.68      8.92 o 
   7   0   0    17154.51    20005.16   6436.00 o 
   8   0   0     4766.07     4956.30    443.10 o 
   9   0   0     1119.88     1086.48     91.40 o 
  10   0   0      929.15      976.05     91.96 o 
  11   0   0     3058.85     4193.85    509.43 o 
  12   0   0     1883.65     2258.04    813.17 o 
  13   0   0      570.03      456.98     82.94 o 
  14   0   0     2549.38     2770.61    170.14 o 
  15   0   0     1730.51     2238.15    217.20 o 
   1   1   0     1009.18     1164.54     41.89 o 
   2   1   0     1935.07     2002.93     44.50 o 
   3   1   0     1508.86     1631.39     58.92 o 
   4   1   0     3714.92     3581.34    178.56 o 
   5   1   0     7199.81     5651.27    203.85 o 
   6   1   0     3418.78     3267.32     56.66 o 
   7   1   0      274.83      358.60     31.21 o 
   8   1   0      203.35      186.85     21.44 o 
   9   1   0     5962.89     5582.09    299.37 o 
  10   1   0      862.35      865.37     91.79 o 
  11   1   0       31.96       47.18     31.36 o 
  12   1   0      677.09      850.33     88.22 o 
  13   1   0     1153.89     1511.06    139.50 o 
  14   1   0      188.13      201.46     84.63 o 
  15   1   0      181.18      249.63     75.23 o 
   0   2   0       85.57      103.72     14.37 o 
   1   2   0      399.47      394.55     29.96 o 
   2   2   0        2.17        2.11      1.89 o 
   3   2   0       41.06       28.78      6.97 o 
   4   2   0        2.41        1.42     10.80 o 
   5   2   0      309.67      337.96     47.92 o 
   6   2   0      451.71      477.95     42.02 o 
   7   2   0        3.04        4.00      8.56 o 
   8   2   0       14.08       20.68     19.57 o 
   9   2   0       37.32       40.13     26.50 o 
  10   2   0      432.63      457.38     33.39 o 
  11   2   0        6.15       18.60     16.27 o 
  12   2   0        3.77       29.08     35.44 o 
  13   2   0       19.80       34.17     39.24 o 
  14   2   0      138.24      141.61     64.09 o 
  15   2   0       11.39      -10.38     43.80 o 
   1   3   0      471.76      521.96     26.14 o 
   2   3   0     1015.81     1001.57     49.35 o 
   3   3   0       58.65       62.80      5.63 o 
   4   3   0      125.24      108.01     26.29 o 
   5   3   0     1341.89     1391.25     43.04 o 
   6   3   0     2170.47     2061.65    219.67 o 
   7   3   0      531.45      570.64     42.66 o 
   8   3   0      175.96      143.06     19.87 o 
   9   3   0     1394.32     1386.49    199.55 o 
  10   3   0      158.01      164.12     31.93 o 
  11   3   0       15.68       12.48     10.00 o 
  12   3   0      837.49      867.05     80.72 o 
  13   3   0      752.20      920.99    115.26 o 
  14   3   0       71.11       58.61     44.63 o 
  15   3   0       53.88       65.42     45.88 o 
   1   4   0      137.12      110.43     10.52 o 
   2   4   0     1327.03     1265.56     35.34 o 
   3   4   0     6222.59     6848.06    318.59 o 
   4   4   0     7845.89     7915.57    218.72 o 
   5   4   0     2678.90     2572.32     72.80 o 
   6   4   0      177.03      152.84     24.45 o 
   7   4   0    10673.88     8939.43    550.50 o 
   8   4   0     4755.07     4920.74    318.44 o 
   9   4   0      219.77      203.53     30.74 o 
  10   4   0     1496.99     1332.51    107.25 o 
  11   4   0     2748.17     2559.29    181.66 o 
  12   4   0     1069.48     1209.23    145.96 o 
  13   4   0      230.09      255.06     82.46 o 
  14   4   0     1521.25     1345.53    268.41 o 
  15   4   0     1437.93     1828.65    302.57 o 
   1   5   0     5004.79     4998.06     98.55 o 
   2   5   0     6654.17     6221.52    171.63 o 
   3   5   0     3204.22     2895.98     71.76 o 
   4   5   0     1023.82     1189.91     47.78 o 
   5   5   0     6148.64     6837.09    406.02 o 
   6   5   0     6178.20     6242.01    151.04 o 
   7   5   0        5.90       24.04     13.50 o 
   8   5   0      619.74      559.49     53.00 o 
   9   5   0     5476.60     5441.51    575.82 o 
  10   5   0      563.66      553.88     65.41 o 
  11   5   0       19.95       21.88     16.45 o 
  12   5   0      503.59      614.79     58.26 o 
  13   5   0     1776.79     2376.03    250.19 o 
  14   5   0      229.97      184.55     94.83 o 
   0   6   0       59.48       66.15     72.95 o 
   1   6   0      956.76      999.20     31.61 o 
   2   6   0        2.59        3.35      8.08 o 
   3   6   0      785.79      784.56     20.99 o 
   4   6   0       92.25       92.99     10.77 o 
   5   6   0      221.75      235.20     19.70 o 
   6   6   0     1659.19     1894.50     85.28 o 
   7   6   0       36.88       37.35      4.29 o 
   8   6   0       22.77       17.75     17.56 o 
   9   6   0      212.66      183.11     27.18 o 
  10   6   0     2599.58     2367.35    193.05 o 
  11   6   0      107.90      110.13     42.11 o 
  12   6   0       21.10       28.29     23.54 o 
  13   6   0       45.97       59.02     36.82 o 
  14   6   0      473.88      360.05     52.02 o 
   1   7   0       28.44       27.84     19.96 o 
   2   7   0      635.66      599.67     36.38 o 
   3   7   0      211.24      223.97     21.18 o 
   4   7   0      511.75      594.89     35.08 o 
   5   7   0        3.97        1.08      7.48 o 
   6   7   0      838.81      838.46     30.36 o 
   7   7   0      371.14      427.27     56.58 o 
   8   7   0       82.66       98.25     40.98 o 
   9   7   0       39.58       55.05     29.82 o 
  10   7   0       23.43       27.30     19.63 o 
  11   7   0      164.58      147.21     31.37 o 
  12   7   0      332.74      341.80     72.93 o 
  13   7   0      260.74      317.96     64.56 o 
  14   7   0       41.41       13.00     29.54 o 
   0   8   0     5281.13     5114.67    173.30 o 
   1   8   0      923.16      883.41     34.82 o 
   2   8   0       40.04       50.22     28.50 o 
   3   8   0     6403.99     6233.35    442.13 o 
   4   8   0     2616.80     2545.34     96.26 o 
   5   8   0      177.26      170.50     14.53 o 
   6   8   0      401.45      400.54     23.83 o 
   7   8   0     2988.29     2881.72    234.40 o 
   8   8   0     3143.97     3072.84    255.74 o 
   9   8   0       94.54       67.68     38.94 o 
  10   8   0     1663.62     1363.82    195.47 o 
  11   8   0     1705.49     1585.54    168.78 o 
  12   8   0      166.26      166.49     56.94 o 
  13   8   0        1.75        1.69     26.88 o 
   1   9   0     5692.48     5153.85    214.29 o 
   2   9   0     4733.52     4304.78    173.82 o 
   3   9   0     1557.15     1628.35    144.69 o 
   4   9   0       58.09       64.31     40.39 o 
   5   9   0     2701.17     2553.63    209.63 o 
   6   9   0     5546.50     5936.00    131.00 o 
   7   9   0       31.72       23.53     13.43 o 
   8   9   0     1287.70     1273.48    104.06 o 
   9   9   0     2230.22     2208.30    265.62 o 
  10   9   0      179.23      188.01     40.69 o 
  11   9   0        0.89       -8.70     26.51 o 
  12   9   0      563.10      604.16     77.95 o 
  13   9   0     1812.51     2484.44    350.32 o 
   0  10   0      122.24      133.20     97.89 o 
   1  10   0      832.14      716.07     45.13 o 
   2  10   0        6.61        9.51     18.85 o 
   3  10   0     1705.19     1688.27    149.95 o 
   4  10   0      648.19      685.12     47.94 o 
   5  10   0        9.42        8.25     11.68 o 
   6  10   0      932.01      947.61     97.39 o 
   7  10   0      286.01      270.48     18.71 o 
   8  10   0      452.44      423.02     50.63 o 
   9  10   0      240.34      234.85     51.05 o 
  10  10   0     2414.54     2895.45    425.98 o 
  11  10   0      209.69      212.66     51.20 o 
  12  10   0       25.60       32.46     27.63 o 
   1  11   0      215.04      275.78     49.74 o 
   2  11   0      133.28      136.86     88.83 o 
   3  11   0      298.66      326.75     31.61 o 
   4  11   0      232.24      252.74     28.20 o 
   5  11   0       76.95       77.78     40.23 o 
   6  11   0       61.52       57.60     23.55 o 
   7  11   0       26.63       35.05     38.40 o 
   8  11   0       30.19       56.45     37.98 o 
   9  11   0        0.30       -7.17     34.83 o 
  10  11   0       82.35       52.05     41.35 o 
  11  11   0      178.04      117.69    103.75 o 
   0  12   0      234.69      295.22     50.47 o 
   1  12   0      687.70      663.49    110.96 o 
   2  12   0        2.77       15.37     24.86 o 
   3  12   0     2107.17     2124.40    167.78 o 
   4  12   0      248.60      235.33     33.58 o 
   5  12   0       56.43       59.24     35.06 o 
   6  12   0      129.71      122.84     44.01 o 
   7  12   0      555.64      638.91    205.40 o 
   8  12   0      957.47     1018.28    165.34 o 
   9  12   0      110.19      120.73     61.96 o 
  10  12   0      683.99      752.53    112.44 o 
   1  13   0     2149.61     2366.03    217.55 o 
   2  13   0     2402.21     2788.48    232.71 o 
   3  13   0      808.81      866.20    121.96 o 
   4  13   0       37.90       31.69     15.45 o 
   5  13   0     1187.86     1156.71    133.54 o 
   6  13   0     2173.23     2258.20    282.50 o 
   7  13   0      105.83      119.03     82.87 o 
   8  13   0     1000.07     1157.40    204.62 o 
   9  13   0      726.54      872.54    222.35 o 
   0  14   0      367.71      404.23     83.47 o 
   1  14   0      452.54      482.06     70.38 o 
   2  14   0      127.64      133.59     84.81 o 
   3  14   0      840.56      916.34    160.52 o 
   4  14   0      536.06      471.45     90.73 o 
   5  14   0       17.67       -0.37     17.10 o 
   6  14   0      245.22      265.51     70.32 o 
   7  14   0      621.43      725.13    105.33 o 
   8  14   0      518.22      535.77    104.87 o 
   1  15   0      370.10      393.60    108.71 o 
   2  15   0        2.10        1.75     37.78 o 
   3  15   0      197.06      150.97     83.49 o 
   4  15   0       47.58       42.55     30.85 o 
   5  15   0      106.45       98.39     67.30 o 
   6  15   0       24.61       20.96     39.71 o 
   0  16   0       28.61       44.13     52.86 o 
   1  16   0      203.17      197.09    140.49 o 
   2  16   0       16.32       12.23     20.51 o 
   3  16   0      228.40      176.90     43.02 o 
 -15   1   1      936.23     1188.06    140.93 o 
 -14   1   1      264.49      307.62     84.28 o 
 -13   1   1      329.29      391.27     99.12 o 
 -12   1   1      639.21      753.21     93.74 o 
 -11   1   1     1607.03     1722.19    225.75 o 
 -10   1   1      433.50      442.49     26.77 o 
  -9   1   1     1045.33      995.30     40.25 o 
  -8   1   1     3000.45     2730.53    179.79 o 
  -7   1   1     1897.96     1736.38     73.84 o 
  -6   1   1      492.37      542.48     28.44 o 
  -5   1   1     2067.73     2248.27    109.99 o 
  -4   1   1     5703.45     5962.52    110.23 o 
  -3   1   1     2866.27     2911.24     68.99 o 
  -2   1   1      123.98      126.17      7.56 o 
  -1   1   1      697.42      768.39     37.61 o 
   0   1   1     4000.98     3891.97     63.88 o 
   1   1   1     1171.12     1235.51     46.41 o 
   2   1   1       87.67       89.09      8.71 o 
   3   1   1     5124.78     4709.54    220.80 o 
   4   1   1      494.12      465.03     18.24 o 
   5   1   1       54.48       47.46     13.18 o 
   6   1   1     2557.07     2524.92    108.26 o 
   7   1   1     3041.71     2517.26    109.65 o 
   8   1   1       49.38       39.20     13.76 o 
   9   1   1      467.69      601.96     54.38 o 
  10   1   1     1300.12     1398.75    122.82 o 
  11   1   1      229.42      355.58     44.89 o 
  12   1   1      157.25      164.98     70.26 o 
  13   1   1      265.63      324.31     64.86 o 
  14   1   1      999.90     1134.40     96.69 o 
  15   1   1      161.24      182.94     88.97 o 
 -15   2   1      203.28      278.14     82.79 o 
 -14   2   1     1267.74     1300.45    169.42 o 
 -13   2   1     3203.72     4993.74    573.28 o 
 -12   2   1     2103.36     2048.27    134.22 o 
 -11   2   1       61.47       94.91     41.95 o 
 -10   2   1     4216.52     4431.44    323.45 o 
  -9   2   1     2823.83     2422.74    153.02 o 
  -8   2   1     1151.30     1173.45    116.20 o 
  -7   2   1      306.61      270.90     14.38 o 
  -6   2   1    24916.42    28126.88   2331.01 o 
  -5   2   1      390.94      348.88     17.40 o 
  -4   2   1     1728.06     1773.33    120.37 o 
  -3   2   1     9057.69    10252.85    189.24 o 
  -1   2   1    10657.40    10636.55    327.70 o 
   0   2   1       45.17       49.75      6.87 o 
   1   2   1    60784.30    74664.41   2038.42 o 
   2   2   1    13915.90    13039.82    303.21 o 
   3   2   1      119.68      115.17      8.12 o 
   4   2   1     1754.51     1736.59     69.01 o 
   5   2   1     7381.87     6842.66    103.72 o 
   6   2   1     4237.01     4158.75     97.73 o 
   7   2   1      179.13      185.51     11.99 o 
   8   2   1     2890.13     2444.03    160.93 o 
   9   2   1    10643.28     6633.64    447.61 o 
  10   2   1      513.73      439.36     45.87 o 
  11   2   1       22.97       24.98     18.89 o 
  12   2   1     2462.70     2771.00    340.12 o 
  13   2   1     1802.88     2029.32    242.87 o 
  14   2   1        3.43        2.35     26.18 o 
 -15   3   1     1273.93     1567.40    215.52 o 
 -14   3   1      613.30      630.13    111.65 o 
 -13   3   1      175.84      170.70     64.67 o 
 -12   3   1     1132.89     1186.14    111.30 o 
 -11   3   1     2610.64     2310.81    180.89 o 
 -10   3   1      586.71      552.45     86.74 o 
  -9   3   1     1906.21     1678.95    223.61 o 
  -8   3   1     3664.47     3386.02    299.53 o 
  -7   3   1     3543.16     3828.62    147.42 o 
  -6   3   1     1098.23     1264.98     58.52 o 
  -5   3   1     2657.49     2823.75    203.90 o 
  -4   3   1    12567.32    13084.53    255.42 o 
  -3   3   1     2398.56     2463.41     78.51 o 
  -2   3   1      314.72      335.86     11.00 o 
  -1   3   1     1998.10     1930.23    105.89 o 
   0   3   1     6840.22     6864.00    126.77 o 
   1   3   1      813.51      861.72     24.20 o 
   2   3   1       20.33       21.08      9.86 o 
   3   3   1    14295.74    13883.23    309.62 o 
   4   3   1     1741.32     1657.68     79.12 o 
   5   3   1      368.08      404.89     14.11 o 
   6   3   1     2540.75     2479.10     87.19 o 
   7   3   1     4342.81     4006.71    208.65 o 
   8   3   1     1202.62     1116.07     96.07 o 
   9   3   1      625.39      581.83     47.33 o 
  10   3   1     2861.05     2476.00    291.68 o 
  11   3   1      315.66      323.44     34.83 o 
  12   3   1      179.84      172.12     85.10 o 
  13   3   1      215.35      256.27     59.47 o 
  14   3   1      968.59     1166.86    160.26 o 
 -15   4   1        0.28       15.37     40.68 o 
 -14   4   1      176.62      146.65     71.37 o 
 -13   4   1      735.20      637.19     85.55 o 
 -12   4   1       17.03       12.88     16.47 o 
 -11   4   1       44.86       41.24     26.22 o 
 -10   4   1       12.86       15.60     15.37 o 
  -9   4   1     1322.66     1493.86    306.23 o 
  -8   4   1      123.70      108.44     12.99 o 
  -7   4   1      632.59      697.78     41.34 o 
  -6   4   1      297.94      294.43     16.64 o 
  -5   4   1       52.00       71.70      8.68 o 
  -4   4   1      205.92      221.70     21.05 o 
  -3   4   1      270.28      314.90     17.26 o 
  -2   4   1     1955.83     2221.88    154.64 o 
  -1   4   1     7613.85     7935.74    133.42 o 
   0   4   1    11468.42    11484.17    223.24 o 
   1   4   1      148.30      177.59     12.45 o 
   2   4   1      220.09      253.01     15.49 o 
   3   4   1     1580.44     1678.25     70.78 o 
   4   4   1       25.21       33.29     11.36 o 
   5   4   1      278.41      255.37     13.65 o 
   6   4   1      356.76      354.12     17.82 o 
   7   4   1     1322.81     1258.39     79.94 o 
   8   4   1      139.38      157.13     21.80 o 
   9   4   1      164.51      155.63     22.15 o 
  10   4   1      106.01       92.15     37.48 o 
  11   4   1      301.87      248.63     40.48 o 
  12   4   1      623.78      662.62     61.06 o 
  13   4   1       45.61       35.07     31.14 o 
  14   4   1       96.88      103.94     64.76 o 
 -14   5   1      136.19      107.57     55.26 o 
 -13   5   1      221.15      182.88     24.47 o 
 -12   5   1      411.36      417.47     43.12 o 
 -11   5   1      343.90      330.49     39.00 o 
 -10   5   1        7.15       10.60     24.49 o 
  -9   5   1        9.61       22.81     19.13 o 
  -8   5   1     1273.93     1215.47     40.97 o 
  -7   5   1      503.15      518.86     55.18 o 
  -6   5   1       10.17       13.25     13.15 o 
  -5   5   1      954.99     1002.50     32.60 o 
  -4   5   1      184.01      172.00     13.54 o 
  -3   5   1      454.90      462.94     18.82 o 
  -2   5   1       21.59       42.14     19.78 o 
  -1   5   1     1119.61     1176.50     51.19 o 
   0   5   1     3406.30     3445.07    139.66 o 
   1   5   1      371.81      417.92     23.70 o 
   2   5   1       24.99       42.51     18.31 o 
   3   5   1       64.30       59.61     13.56 o 
   4   5   1       90.16       71.46     11.58 o 
   5   5   1      597.09      658.82     32.96 o 
   6   5   1      641.63      644.70     45.32 o 
   7   5   1     1371.00     1367.50     50.17 o 
   8   5   1      720.23      687.94     34.45 o 
   9   5   1      148.01      138.86     24.80 o 
  10   5   1       79.25       80.14     31.70 o 
  11   5   1      170.46      181.92     22.83 o 
  12   5   1       25.89       23.05     15.99 o 
  13   5   1      169.01      202.18     54.85 o 
  14   5   1      671.07      709.79     96.33 o 
 -14   6   1      826.44      681.47     90.38 o 
 -13   6   1     1374.47     1251.73    171.07 o 
 -12   6   1      849.16      708.38    118.53 o 
 -11   6   1       92.24      107.24     38.09 o 
 -10   6   1     2675.88     2954.77    247.52 o 
  -9   6   1     4199.51     4746.99    241.59 o 
  -8   6   1      132.44      145.08     17.07 o 
  -7   6   1     1092.08     1194.67     70.97 o 
  -6   6   1     8321.25     8518.35    449.07 o 
  -5   6   1     2013.51     2088.10    163.93 o 
  -4   6   1        3.13        5.70      5.46 o 
  -3   6   1     3350.34     3482.91    117.48 o 
  -2   6   1     6248.49     6044.01    482.63 o 
  -1   6   1     2137.30     2226.19     45.69 o 
   0   6   1       43.12       38.60      6.41 o 
   1   6   1    13033.37    12279.44    363.07 o 
   2   6   1     5476.56     5235.62    274.17 o 
   3   6   1      110.39      155.22     16.68 o 
   4   6   1     3522.42     3784.89    177.99 o 
   5   6   1     3286.34     3115.10     95.66 o 
   6   6   1     2481.77     2348.45     78.52 o 
   7   6   1        8.40        8.58      4.63 o 
   8   6   1     1853.66     1958.42     74.26 o 
   9   6   1     6535.26     6921.90    563.11 o 
  10   6   1        5.70       10.31     17.21 o 
  11   6   1       94.95      115.15     23.78 o 
  12   6   1     1384.21     1358.74    145.55 o 
  13   6   1      607.33      601.09     59.00 o 
 -14   7   1     1424.73     1535.58    209.06 o 
 -13   7   1       18.78       20.15     15.50 o 
 -12   7   1     1704.90     1724.85    180.51 o 
 -11   7   1     1708.99     1564.73    104.48 o 
 -10   7   1      291.48      314.34     38.11 o 
  -9   7   1      314.61      304.79     45.39 o 
  -8   7   1     2348.47     2769.64     95.72 o 
  -7   7   1     3898.34     4474.10    121.10 o 
  -6   7   1      100.02      146.37     37.90 o 
  -5   7   1     3588.68     4076.98    296.63 o 
  -4   7   1     7020.88     7464.20    237.34 o 
  -3   7   1      883.58      987.51     26.98 o 
  -2   7   1      310.76      338.57     18.06 o 
  -1   7   1     4659.09     4618.64    105.74 o 
   0   7   1    10203.55    10060.97    275.24 o 
   1   7   1       13.29       31.99     17.56 o 
   2   7   1      636.83      658.35     40.96 o 
   3   7   1     7675.13     7553.02    255.28 o 
   4   7   1     2660.44     2432.98     97.13 o 
   5   7   1       18.49       16.04     17.35 o 
   6   7   1     2338.14     2288.03    172.02 o 
   7   7   1     4049.30     4036.04    108.50 o 
   8   7   1      799.51      851.28     55.95 o 
   9   7   1      450.79      411.41     44.84 o 
  10   7   1     1975.95     1938.42    140.80 o 
  11   7   1      539.37      504.85     61.99 o 
  12   7   1      122.29      132.66     28.78 o 
  13   7   1      332.49      312.22     63.43 o 
 -13   8   1      880.34      853.81    107.63 o 
 -12   8   1       18.78       10.88     24.46 o 
 -11   8   1       45.19       29.07     34.36 o 
 -10   8   1      284.13      325.12     49.89 o 
  -9   8   1     2332.85     2270.68    225.71 o 
  -8   8   1       99.80       91.55     34.90 o 
  -7   8   1      814.91      858.64     61.12 o 
  -6   8   1      724.27      817.94     52.44 o 
  -5   8   1      399.22      344.35     53.25 o 
  -4   8   1        1.49       -3.70      8.46 o 
  -3   8   1       46.14       43.61     16.00 o 
  -2   8   1     1624.14     1603.71     58.94 o 
  -1   8   1     3453.35     3301.19    135.78 o 
   0   8   1     5499.29     5608.65    180.29 o 
   1   8   1       17.02       19.99     23.65 o 
   2   8   1      128.10      127.85     34.77 o 
   3   8   1      647.81      693.45     56.01 o 
   4   8   1      784.24      769.64     71.78 o 
   5   8   1      519.83      546.11     30.71 o 
   6   8   1      295.67      256.97     47.73 o 
   7   8   1     1061.06     1078.47    122.51 o 
   8   8   1      382.32      453.75     73.18 o 
   9   8   1       29.97       27.55     17.84 o 
  10   8   1      159.48      118.80     49.93 o 
  11   8   1      666.67      505.13     78.56 o 
  12   8   1      678.35      705.00     76.26 o 
  13   8   1       57.48       40.41     44.53 o 
 -13   9   1       79.17       46.90     46.13 o 
 -12   9   1      127.92      120.70     65.61 o 
 -11   9   1       13.93       16.74     25.47 o 
 -10   9   1      219.82      226.59     50.59 o 
  -9   9   1      245.61      236.96     37.36 o 
  -8   9   1      300.66      339.62     44.87 o 
  -7   9   1        4.35       11.74     11.49 o 
  -6   9   1       16.20        9.91     11.12 o 
  -5   9   1      123.89      102.27     16.29 o 
  -4   9   1       18.31       14.47     11.16 o 
  -3   9   1        1.81       10.75     12.90 o 
  -2   9   1       12.17       22.08     20.44 o 
  -1   9   1       31.56       33.62     30.52 o 
   0   9   1      363.76      342.88     30.46 o 
   1   9   1       69.27       96.03     43.27 o 
   2   9   1       21.77       49.58     28.62 o 
   3   9   1        9.89       16.13     14.64 o 
   4   9   1       32.40       27.58     24.96 o 
   5   9   1      230.08      222.77     36.04 o 
   6   9   1       16.41       20.14     11.96 o 
   7   9   1      391.93      403.92     45.01 o 
   8   9   1      508.73      574.43     75.89 o 
   9   9   1        0.08       -9.09     31.90 o 
  10   9   1        6.22        0.00     32.94 o 
  11   9   1       50.63       43.64     26.44 o 
  12   9   1       12.20        6.04     17.77 o 
 -12  10   1       97.27       72.31     60.28 o 
 -11  10   1      156.34      128.57     65.91 o 
 -10  10   1      479.55      460.29     71.17 o 
  -9  10   1     3590.01     3684.65    241.45 o 
  -8  10   1        3.90        9.87     15.76 o 
  -7  10   1     1358.09     1629.87    104.91 o 
  -6  10   1     1787.57     2043.54    166.28 o 
  -5  10   1      976.44     1023.00     43.55 o 
  -4  10   1       37.29       27.22     10.87 o 
  -3  10   1      324.69      281.13     32.43 o 
  -2  10   1     3561.69     3606.10    200.29 o 
  -1  10   1      412.05      417.75     37.33 o 
   0  10   1      178.86      144.99     35.80 o 
   1  10   1     1889.30     1940.74    146.28 o 
   2  10   1     1486.10     1585.61     81.93 o 
   3  10   1        1.06        7.10     11.51 o 
   4  10   1     1324.67     1269.35     59.76 o 
   5  10   1      919.06      856.44     98.96 o 
   6  10   1     1161.97     1137.58    113.39 o 
   7  10   1       49.36       67.65     60.97 o 
   8  10   1      589.08      650.09     91.00 o 
   9  10   1     1503.72     1502.97    150.88 o 
  10  10   1      294.83      274.59     55.91 o 
  11  10   1      130.98      148.66     48.43 o 
 -11  11   1      843.80      810.60    112.14 o 
 -10  11   1       97.33       90.35     45.64 o 
  -9  11   1        8.56        3.98     23.79 o 
  -8  11   1     1238.19     1300.19    111.42 o 
  -7  11   1     2539.12     2810.76    160.45 o 
  -6  11   1        8.45        9.16      8.39 o 
  -5  11   1     2264.26     2368.86    144.22 o 
  -4  11   1     2526.92     2678.49    305.64 o 
  -3  11   1      623.11      634.39     91.15 o 
  -2  11   1      239.33      250.59     41.92 o 
  -1  11   1     3273.72     3434.58    164.87 o 
   0  11   1     5367.93     5409.28    264.41 o 
   1  11   1      107.02      102.35     44.94 o 
   2  11   1      912.31     1014.35    108.92 o 
   3  11   1     2545.53     2622.80    246.75 o 
   4  11   1     2078.80     1934.78    187.02 o 
   5  11   1      175.15      136.31     21.39 o 
   6  11   1     1689.52     1730.57    155.76 o 
   7  11   1     2262.11     2411.11    198.91 o 
   8  11   1      272.37      324.90     72.54 o 
   9  11   1      223.30      221.63    159.75 o 
  10  11   1      843.78      869.08    148.50 o 
  11  11   1      612.37      615.24     88.43 o 
 -10  12   1      875.73      782.13    149.29 o 
  -9  12   1     1030.69     1001.93    126.62 o 
  -8  12   1       70.70       54.95     35.81 o 
  -7  12   1      578.47      568.82     62.89 o 
  -6  12   1      845.60      729.17     55.31 o 
  -5  12   1      827.34      816.69     62.50 o 
  -4  12   1       24.31       13.89     18.93 o 
  -3  12   1      676.91      651.91     69.91 o 
  -2  12   1      665.82      670.85     73.24 o 
  -1  12   1      745.47      730.08     86.83 o 
   0  12   1      824.43      851.13     86.11 o 
   1  12   1      272.25      251.04     45.95 o 
   2  12   1      688.55      615.33     57.44 o 
   3  12   1        2.99        7.33     15.03 o 
   4  12   1     1268.16     1263.02     97.71 o 
   5  12   1      466.19      495.70     45.68 o 
   6  12   1      181.74      157.58     21.14 o 
   7  12   1      158.31      149.27    119.01 o 
   8  12   1      548.41      570.70    122.06 o 
   9  12   1      454.96      480.44    113.58 o 
  10  12   1       76.68       73.20     44.66 o 
  -9  13   1      165.48      155.23     97.81 o 
  -8  13   1       43.55       58.15     47.53 o 
  -7  13   1      276.29      263.21     68.47 o 
  -6  13   1        1.31        3.78      9.86 o 
  -5  13   1        2.26        1.96     20.16 o 
  -4  13   1       46.63       32.30     28.77 o 
  -3  13   1       46.83       31.01     29.07 o 
  -2  13   1       31.16        8.44     34.73 o 
  -1  13   1      232.64      204.41     48.03 o 
   0  13   1       67.67       58.20     39.63 o 
   1  13   1       19.43       10.36     25.98 o 
   2  13   1       52.94       58.35     34.80 o 
   3  13   1        0.82       -2.96     17.29 o 
   4  13   1      136.44      109.48     24.01 o 
   5  13   1        1.27        3.19     17.53 o 
   6  13   1      267.79      196.91    162.57 o 
   7  13   1       56.36       35.12     26.05 o 
   8  13   1       32.52       42.79     33.90 o 
  -8  14   1        7.21       31.73     49.65 o 
  -7  14   1      763.73      710.43    117.52 o 
  -6  14   1      323.42      262.29     39.11 o 
  -5  14   1       32.53       22.96     28.77 o 
  -4  14   1        5.65        3.82     19.57 o 
  -3  14   1       52.46       19.17     22.12 o 
  -2  14   1     1388.36     1105.32    175.93 o 
  -1  14   1      190.97      141.77     75.93 o 
   0  14   1      133.55      102.92     47.21 o 
   1  14   1      345.56      311.40     44.08 o 
   2  14   1      142.22       97.74     79.08 o 
   3  14   1        6.59        9.01     12.12 o 
   4  14   1       46.15       37.49     34.60 o 
   5  14   1      126.32       91.85     53.28 o 
   6  14   1      407.29      388.23    141.13 o 
   7  14   1       91.78       64.01     67.96 o 
  -6  15   1        1.01       -0.22     52.04 o 
  -5  15   1      618.10      478.12     84.73 o 
  -4  15   1      930.30      829.69    108.94 o 
  -3  15   1      561.83      447.89     51.56 o 
  -2  15   1      225.73      213.90     47.81 o 
  -1  15   1     1020.22      949.93    155.71 o 
   0  15   1     1146.50     1112.53    102.82 o 
   1  15   1      273.39      208.85    158.21 o 
   2  15   1      601.55      525.67     58.17 o 
   3  15   1      702.81      694.80     89.59 o 
   4  15   1      961.76      898.52    100.62 o 
   5  15   1       65.46       16.43     53.32 o 
  -2  16   1      221.95      226.03     59.25 o 
  -1  16   1      195.45      131.31    107.11 o 
   0  16   1       51.68       44.83     36.72 o 
   1  16   1      711.35      667.34     97.78 o 
   2  16   1      566.07      456.14     83.33 o 
 -15   0   2     3178.23     3164.57   1117.88 o 
 -14   0   2      996.23     1183.46    262.35 o 
 -13   0   2     1078.04     1076.64    200.29 o 
 -12   0   2     1126.43     1420.64    193.06 o 
 -11   0   2     5392.32     5801.81    393.31 o 
 -10   0   2      856.19      868.43     73.07 o 
  -9   0   2     2183.37     2148.17    168.95 o 
  -8   0   2     5295.92     5279.54    355.05 o 
  -7   0   2     2578.39     2758.69    364.51 o 
  -6   0   2      636.84      639.43     33.38 o 
  -5   0   2     6590.28     6909.60    220.41 o 
  -4   0   2     2064.89     2261.74     82.28 o 
  -3   0   2     1158.31     1166.33     60.78 o 
  -2   0   2     3140.57     3109.80     73.06 o 
   0   0   2     3252.60     2932.41    241.46 o 
   1   0   2      142.49      156.17     14.67 o 
   2   0   2     4115.45     4054.76    127.08 o 
   3   0   2    20313.95    18946.49    397.37 o 
   4   0   2      380.73      347.11     33.86 o 
   5   0   2      233.55      186.49     17.25 o 
   6   0   2     5406.46     4853.93    203.60 o 
   7   0   2     1671.35     1623.28    269.84 o 
   8   0   2      341.07      372.30     54.43 o 
   9   0   2      230.67      292.37     59.77 o 
  10   0   2     6429.30     7702.69    116.48 o 
  11   0   2      292.36      425.89    145.22 o 
  12   0   2       17.05       11.95     99.75 o 
  13   0   2     1196.18      921.43    233.85 o 
  14   0   2      794.75      621.13    165.46 o 
 -15   1   2      120.50      127.13     73.39 o 
 -14   1   2     1122.92     1094.80    164.42 o 
 -13   1   2     1022.01     1038.63    120.95 o 
 -12   1   2       16.01       13.34     19.74 o 
 -11   1   2     1438.58     1529.57    116.47 o 
 -10   1   2     3930.75     3768.73    219.08 o 
  -9   1   2      763.97      691.38     52.25 o 
  -8   1   2      329.84      336.03     25.51 o 
  -7   1   2     2457.78     2549.75     83.86 o 
  -6   1   2     7882.88     8222.64    259.65 o 
  -5   1   2     2299.49     2343.32     49.58 o 
  -4   1   2     1679.14     1781.65     52.65 o 
  -3   1   2     5093.67     4981.96    138.72 o 
  -2   1   2     3697.03     3615.87     59.29 o 
  -1   1   2        3.34        5.40      6.28 o 
   0   1   2     2136.51     2147.31    104.53 o 
   1   1   2     2889.02     2766.28     50.47 o 
   2   1   2     1508.05     1491.19     47.24 o 
   3   1   2     1284.37     1243.89     50.87 o 
   4   1   2     4854.70     4578.66    117.22 o 
   5   1   2      652.86      550.65     52.74 o 
   6   1   2      470.10      436.94     41.73 o 
   7   1   2      551.41      543.98     63.42 o 
   8   1   2     3930.45     2454.30    214.36 o 
   9   1   2     1187.25     1485.80    222.54 o 
  10   1   2      808.55      822.15    179.49 o 
  11   1   2      111.91       98.40     71.94 o 
  12   1   2      483.31      462.52    110.79 o 
  13   1   2       68.66       77.32     88.08 o 
  14   1   2        6.05       -0.66     89.92 o 
 -15   2   2      102.30      171.57     99.31 o 
 -14   2   2       34.76       71.87     54.05 o 
 -13   2   2       46.74       68.50     67.86 o 
 -12   2   2      181.34      174.05     24.18 o 
 -11   2   2        2.09        6.53      8.87 o 
 -10   2   2        1.59        8.10     11.00 o 
  -9   2   2       90.73       97.09     19.82 o 
  -8   2   2      210.68      205.71     20.31 o 
  -7   2   2      385.50      379.74     30.04 o 
  -6   2   2     1309.77     1445.76     89.67 o 
  -5   2   2      248.01      253.71     13.81 o 
  -4   2   2       28.67       36.89      4.93 o 
  -3   2   2      101.14      106.29     15.21 o 
  -2   2   2      129.27      154.31      6.83 o 
  -1   2   2     2382.90     2504.42     95.73 o 
   0   2   2     1999.84     1985.40     42.80 o 
   1   2   2      684.45      740.05     38.63 o 
   2   2   2        3.53        6.73      8.44 o 
   3   2   2       31.95       42.65     10.64 o 
   4   2   2      269.71      297.03     21.38 o 
   5   2   2        8.53        4.83      7.24 o 
   6   2   2       55.95       61.17     15.98 o 
   7   2   2       49.89       51.19     12.44 o 
   8   2   2      104.73      111.26     18.60 o 
   9   2   2      192.99      263.32     33.30 o 
  10   2   2       99.51       77.71     59.88 o 
  11   2   2       57.81       59.94     52.63 o 
  12   2   2        8.31       23.38     41.34 o 
  13   2   2      252.83      311.25    150.22 o 
  14   2   2        1.19      -24.89     91.68 o 
 -15   3   2       78.44       54.88     80.26 o 
 -14   3   2      915.66      881.89    134.39 o 
 -13   3   2      789.93      751.90     87.75 o 
 -12   3   2      275.39      225.18     30.84 o 
 -11   3   2      880.82      801.70     74.20 o 
 -10   3   2      457.40      445.48     26.20 o 
  -9   3   2      852.39      800.76     56.49 o 
  -8   3   2      237.17      239.93     19.68 o 
  -7   3   2     2204.94     2154.25    157.50 o 
  -6   3   2     3026.64     3154.98    122.44 o 
  -5   3   2       28.04       35.84     11.04 o 
  -4   3   2     2194.41     2438.26     85.08 o 
  -3   3   2     1549.40     1451.65     45.48 o 
  -2   3   2     4801.66     4904.45     88.63 o 
  -1   3   2       42.85       42.65     15.11 o 
   0   3   2     2500.92     2465.19     94.21 o 
   1   3   2     3538.58     3290.59    149.84 o 
   2   3   2       63.34       48.28     18.77 o 
   3   3   2        5.00        5.27     10.49 o 
   4   3   2      640.30      641.69     28.31 o 
   5   3   2      447.29      403.18     29.91 o 
   6   3   2      520.10      551.37     44.90 o 
   7   3   2      547.03      608.97     50.22 o 
   8   3   2     1309.71     1478.41    185.23 o 
   9   3   2       99.42       86.24     50.15 o 
  10   3   2      490.38      607.75    134.63 o 
  11   3   2       95.55      137.37     57.69 o 
  12   3   2      255.97      296.26    180.73 o 
  13   3   2       19.70      104.30     78.54 o 
 -15   4   2     2176.46     2329.03    305.11 o 
 -14   4   2      455.80      349.83    105.43 o 
 -13   4   2      829.20      816.78    153.90 o 
 -12   4   2     1131.99     1242.25    195.82 o 
 -11   4   2     4121.74     4048.86    442.28 o 
 -10   4   2      234.87      210.97     19.89 o 
  -9   4   2     1832.01     1907.82     98.51 o 
  -8   4   2     5322.02     5593.76    272.71 o 
  -7   4   2     2124.10     2209.39     76.06 o 
  -6   4   2      305.00      304.55     24.16 o 
  -5   4   2     6000.26     5964.84    235.28 o 
  -4   4   2     3293.96     3166.02     73.20 o 
  -3   4   2      732.49      816.75     20.82 o 
  -2   4   2     1496.99     1477.59     29.90 o 
  -1   4   2     8812.67     8636.71    161.10 o 
   0   4   2     4076.08     4035.32    165.86 o 
   1   4   2       75.65       77.21     15.25 o 
   2   4   2     4035.33     3762.20    162.67 o 
   3   4   2    12175.08     8799.93   1166.03 o 
   4   4   2       67.67       57.24     11.38 o 
   5   4   2      443.20      399.56     29.10 o 
   6   4   2     3321.35     3032.05     92.30 o 
   7   4   2     2046.54     1978.33    124.24 o 
   8   4   2      413.31      415.75     43.95 o 
   9   4   2      388.60      502.15     98.68 o 
  10   4   2     4767.24     5025.74    404.01 o 
  11   4   2      238.24      390.00     87.91 o 
  12   4   2        1.31        8.91     28.59 o 
  13   4   2      689.29      765.46    241.13 o 
 -14   5   2     1324.27     1310.74    145.89 o 
 -13   5   2     1512.54     1610.88    198.36 o 
 -12   5   2      117.05      151.18     70.39 o 
 -11   5   2     1067.67     1095.96    179.26 o 
 -10   5   2     4695.88     5790.10    384.26 o 
  -9   5   2      553.74      506.92     32.46 o 
  -8   5   2       16.73       21.06     13.15 o 
  -7   5   2     2079.47     2184.03    163.16 o 
  -6   5   2     6820.65     7211.44    208.30 o 
  -5   5   2     1369.89     1550.86    107.83 o 
  -4   5   2     1061.68     1176.63    111.44 o 
  -3   5   2     5971.62     5976.23    220.07 o 
  -2   5   2     2834.03     2731.09     82.25 o 
  -1   5   2        9.02        5.27     11.12 o 
   0   5   2     3198.20     3164.45     95.66 o 
   1   5   2     4051.88     3816.91     77.40 o 
   2   5   2     1734.56     1678.93    108.09 o 
   3   5   2      693.57      673.28     28.45 o 
   4   5   2     5256.83     4870.44    222.48 o 
   5   5   2     2554.96     2282.26     77.22 o 
   6   5   2      283.69      276.68     19.20 o 
   7   5   2      697.29      657.64     31.25 o 
   8   5   2     3354.18     3292.57    247.03 o 
   9   5   2     1470.15     1663.71    251.18 o 
  10   5   2      419.64      552.12     97.14 o 
  11   5   2      157.94      245.54     54.46 o 
  12   5   2     1055.38     1061.31    333.40 o 
  13   5   2       93.69       46.78    115.96 o 
 -14   6   2       86.39       87.65     52.10 o 
 -13   6   2      206.55      224.03     51.56 o 
 -12   6   2      974.57     1129.48    153.82 o 
 -11   6   2       37.31       51.57     24.40 o 
 -10   6   2       31.26       30.56     19.76 o 
  -9   6   2       14.92       14.24     17.00 o 
  -8   6   2     1146.42     1222.26     46.08 o 
  -7   6   2     1857.06     2015.82     96.31 o 
  -6   6   2     2666.71     2779.26    202.41 o 
  -5   6   2     1148.03     1176.52     64.04 o 
  -4   6   2      156.53      188.95     25.99 o 
  -3   6   2      149.43      173.75     19.06 o 
  -2   6   2      448.21      496.01     39.57 o 
  -1   6   2     4488.11     4136.92    110.81 o 
   0   6   2     4218.89     3917.69     84.94 o 
   1   6   2     1882.25     1848.49     49.09 o 
   2   6   2      169.21      155.85     13.76 o 
   3   6   2       19.66       21.87      9.42 o 
   4   6   2      342.80      385.05     30.88 o 
   5   6   2       14.05       22.84     11.09 o 
   6   6   2      273.06      289.68     26.62 o 
   7   6   2      292.08      268.24     20.62 o 
   8   6   2      210.60      189.74     32.72 o 
   9   6   2     1254.40     1392.91    191.82 o 
  10   6   2      181.04      164.96     30.84 o 
  11   6   2      205.23      190.73     96.24 o 
  12   6   2       48.74       41.28     36.85 o 
  13   6   2      950.27      771.72    233.21 o 
 -13   7   2      287.03      261.19    110.51 o 
 -12   7   2      271.46      305.92     83.31 o 
 -11   7   2      383.22      400.23     74.90 o 
 -10   7   2       67.55       58.88     26.80 o 
  -9   7   2      443.51      459.62     65.46 o 
  -8   7   2       83.37       83.86     17.61 o 
  -7   7   2      663.90      659.41     51.70 o 
  -6   7   2      355.46      376.39     30.59 o 
  -5   7   2      152.04      153.18     15.06 o 
  -4   7   2      485.49      475.51     42.83 o 
  -3   7   2       84.72      102.22     46.77 o 
  -2   7   2     1337.67     1369.32    101.73 o 
  -1   7   2       10.37       16.58     12.68 o 
   0   7   2      240.45      203.39     18.94 o 
   1   7   2     1893.19     1964.73     72.44 o 
   2   7   2      287.38      312.83     29.04 o 
   3   7   2      218.65      244.91     24.85 o 
   4   7   2        6.29        8.61     12.96 o 
   5   7   2      168.58      163.08     27.32 o 
   6   7   2       83.30       81.12     21.18 o 
   7   7   2      170.41      136.28     17.08 o 
   8   7   2       97.98       81.16     60.49 o 
   9   7   2       24.45       41.95     33.22 o 
  10   7   2      113.13       95.80     56.73 o 
  11   7   2       49.38       32.02     35.52 o 
  12   7   2      111.21      118.03     86.48 o 
 -13   8   2      375.76      473.30     92.29 o 
 -12   8   2      969.68     1216.68    214.01 o 
 -11   8   2     1384.50     1539.01    208.89 o 
 -10   8   2       51.74       56.26     32.66 o 
  -9   8   2      540.56      583.02     55.32 o 
  -8   8   2     4561.61     4746.38    382.09 o 
  -7   8   2     1019.11     1068.68     71.91 o 
  -6   8   2      202.62      224.92     19.20 o 
  -5   8   2     3468.35     4012.99    631.98 o 
  -4   8   2     2683.41     3163.79    474.57 o 
  -3   8   2       89.59      119.66     45.41 o 
  -2   8   2      283.57      304.42     99.12 o 
  -1   8   2     1074.69     1170.45     89.66 o 
   0   8   2     4483.66     4532.54    157.94 o 
   1   8   2       19.46       19.05     21.29 o 
   2   8   2     3071.79     2980.19    109.43 o 
   3   8   2     3560.28     3489.41    144.34 o 
   4   8   2       16.77       19.27     12.82 o 
   5   8   2      259.51      248.38     21.09 o 
   6   8   2      877.71      993.11     89.35 o 
   7   8   2     2261.80     2245.55    169.85 o 
   8   8   2      220.86      233.72     41.16 o 
   9   8   2      356.75      406.10     52.54 o 
  10   8   2     1615.33     1657.73    224.89 o 
  11   8   2      154.56      147.11     37.86 o 
  12   8   2       12.83       11.92     24.61 o 
 -12   9   2      227.59      252.40    120.47 o 
 -11   9   2      600.16      586.63    109.92 o 
 -10   9   2     2161.29     2990.79    281.50 o 
  -9   9   2      509.71      544.36    122.15 o 
  -8   9   2      112.32      118.41     18.32 o 
  -7   9   2     1588.27     1805.71    153.54 o 
  -6   9   2     3320.08     3797.43    304.52 o 
  -5   9   2      186.46      241.18     38.50 o 
  -4   9   2      645.17      752.26     48.63 o 
  -3   9   2     3753.42     3576.17    160.60 o 
  -2   9   2     2802.81     2661.02    103.41 o 
  -1   9   2        9.46       15.22     12.35 o 
   0   9   2     3120.44     3060.57    145.63 o 
   1   9   2     3530.96     3499.38    109.86 o 
   2   9   2      684.60      649.33     38.48 o 
   3   9   2       30.39       34.78     21.96 o 
   4   9   2     1882.93     1852.59    154.00 o 
   5   9   2     3340.97     3011.80    322.29 o 
   6   9   2      227.18      188.82     18.29 o 
   7   9   2     1045.87     1021.18    108.56 o 
   8   9   2     1529.91     1679.38    131.63 o 
   9   9   2      668.04      654.17     95.95 o 
  10   9   2       58.95       54.48     35.66 o 
  11   9   2      230.13      266.95     56.60 o 
 -12  10   2      939.48      943.99    220.30 o 
 -11  10   2      204.92      130.96     85.04 o 
 -10  10   2       30.39       46.11     37.52 o 
  -9  10   2      435.39      385.62    205.22 o 
  -8  10   2      981.24      851.38    114.46 o 
  -7  10   2     1301.98     1412.56     88.85 o 
  -6  10   2      742.86      768.71     62.35 o 
  -5  10   2     1334.36     1403.05    137.34 o 
  -4  10   2     1155.97     1241.93    120.93 o 
  -3  10   2       52.89       49.72     28.15 o 
  -2  10   2        7.76        7.69     14.53 o 
  -1  10   2     1691.19     1734.57     68.51 o 
   0  10   2     1506.70     1478.38     77.65 o 
   1  10   2      483.41      454.24     45.70 o 
   2  10   2      839.31      891.66     60.37 o 
   3  10   2      617.18      549.20     60.52 o 
   4  10   2       11.10       14.62     14.11 o 
   5  10   2      214.58      185.49     33.62 o 
   6  10   2      429.96      470.49     68.16 o 
   7  10   2      419.11      454.52     58.64 o 
   8  10   2        0.49       30.97     36.64 o 
   9  10   2     1416.64     1419.46    191.72 o 
  10  10   2       10.88       23.43     39.08 o 
 -11  11   2      169.59      167.93    110.97 o 
 -10  11   2      176.37       78.17     66.56 o 
  -9  11   2       16.39       29.13     26.02 o 
  -8  11   2       97.73       70.81     41.99 o 
  -7  11   2        0.03       12.16     18.51 o 
  -6  11   2       11.17       13.14     15.25 o 
  -5  11   2       21.26        7.51     15.39 o 
  -4  11   2       24.84       17.40     14.62 o 
  -3  11   2        0.69        6.91     11.22 o 
  -2  11   2        1.33        6.25     11.40 o 
  -1  11   2      224.75      221.22     39.23 o 
   0  11   2      331.81      304.10     33.25 o 
   1  11   2      460.35      433.78     59.76 o 
   2  11   2      343.17      314.35     52.32 o 
   3  11   2       79.14       61.91     40.16 o 
   4  11   2        3.11       10.70     18.14 o 
   5  11   2        0.79        7.85     14.10 o 
   6  11   2        0.50        6.37     13.56 o 
   7  11   2        6.55       -6.81     44.51 o 
   8  11   2        4.22       -8.45     43.87 o 
   9  11   2        0.86        7.56     41.84 o 
  10  11   2        1.53       13.35     25.22 o 
 -10  12   2      193.88      159.37    114.68 o 
  -9  12   2       16.39       24.49     21.01 o 
  -8  12   2     2733.64     3507.36    155.69 o 
  -7  12   2      276.67      275.25     63.27 o 
  -6  12   2      287.19      259.22     47.47 o 
  -5  12   2     1184.84     1158.61    165.03 o 
  -4  12   2      555.92      504.51     46.71 o 
  -3  12   2        4.67        6.15     15.58 o 
  -2  12   2        5.18        4.31     14.88 o 
  -1  12   2      177.94      174.04     36.14 o 
   0  12   2     2995.25     2703.01    184.70 o 
   1  12   2      164.14      126.69     61.51 o 
   2  12   2      997.67      945.94     74.34 o 
   3  12   2      252.43      284.96     53.55 o 
   4  12   2       57.32       50.98     36.44 o 
   5  12   2       11.33       11.12     18.71 o 
   6  12   2      102.17      113.39     82.28 o 
   7  12   2     1180.28     1191.57    145.93 o 
   8  12   2        3.37       -1.77     33.60 o 
  -9  13   2      378.96      342.97     69.48 o 
  -8  13   2       83.67       35.63     49.34 o 
  -7  13   2      728.41      643.06    100.09 o 
  -6  13   2     1342.80     1379.05    183.31 o 
  -5  13   2       98.67      106.09     68.18 o 
  -4  13   2      265.89      230.89     30.75 o 
  -3  13   2     1634.55     1468.80    148.99 o 
  -2  13   2     1307.88     1201.57    153.61 o 
  -1  13   2        2.42       -2.04     30.23 o 
   0  13   2     1124.22     1065.26    128.20 o 
   1  13   2     2044.71     2049.98    159.55 o 
   2  13   2      308.65      294.78     41.66 o 
   3  13   2       14.75       22.74     18.23 o 
   4  13   2      482.04      487.60     83.62 o 
   5  13   2     1789.14     1482.47    203.14 o 
   6  13   2      279.84      216.75    136.88 o 
   7  13   2      641.75      623.46     97.36 o 
  -7  14   2      424.06      557.45    120.21 o 
  -6  14   2      135.42      134.74     95.52 o 
  -5  14   2      813.57      855.88    111.98 o 
  -4  14   2      932.22      877.09     84.74 o 
  -3  14   2        1.88        9.73     21.01 o 
  -2  14   2      194.92      114.82     84.66 o 
  -1  14   2      625.87      594.94    105.72 o 
   0  14   2      278.11      242.33     83.88 o 
   1  14   2        2.42       13.11     26.49 o 
   2  14   2     1042.10     1016.37    132.90 o 
   3  14   2      665.83      647.48     67.46 o 
   4  14   2        8.01        1.50     13.60 o 
   5  14   2      239.14      181.46    135.14 o 
   6  14   2      474.16      492.70     83.84 o 
  -5  15   2        2.39       -5.26     26.47 o 
  -4  15   2        4.97       11.00     21.84 o 
  -3  15   2       64.01       30.13     33.93 o 
  -2  15   2      110.82       88.83     89.22 o 
  -1  15   2      196.81      125.99    104.48 o 
   0  15   2      637.84      511.59     79.35 o 
   1  15   2       44.82       20.87     25.46 o 
   2  15   2      308.24      221.06     66.72 o 
   3  15   2       19.80       13.99     24.65 o 
 -14   1   3        7.46       71.30     73.45 o 
 -13   1   3      695.92      787.65    152.87 o 
 -12   1   3     1729.13     1722.69    113.74 o 
 -11   1   3      212.63      193.25     16.29 o 
 -10   1   3     2632.81     2461.30    169.12 o 
  -9   1   3      630.72      634.18     34.04 o 
  -8   1   3     2369.64     2304.53    114.92 o 
  -7   1   3        2.48        5.63      9.97 o 
  -6   1   3     1662.94     1878.94    219.32 o 
  -5   1   3     4706.85     4825.50    408.86 o 
  -4   1   3     2445.68     2341.88     71.45 o 
  -3   1   3     1358.44     1423.74     27.57 o 
  -2   1   3     1692.97     1602.79     46.08 o 
  -1   1   3     3152.88     3053.39     50.70 o 
   0   1   3      722.32      697.87     32.33 o 
   1   1   3      765.23      741.99     23.02 o 
   2   1   3     3134.23     3058.50     56.61 o 
   3   1   3     1629.77     1613.12     53.57 o 
   4   1   3      164.40      166.58     21.16 o 
   5   1   3      616.28      577.55     27.90 o 
   6   1   3      571.59      584.66     29.79 o 
   7   1   3      979.14      999.93     49.41 o 
   8   1   3       78.35       83.37     39.33 o 
   9   1   3     1074.77     1383.93    176.74 o 
  10   1   3      427.47      475.20    134.29 o 
  11   1   3       51.01       21.72     49.01 o 
  12   1   3       85.66       49.50     83.24 o 
  13   1   3      142.54       70.43     84.00 o 
 -14   2   3     4085.17     4270.08    574.43 o 
 -13   2   3     1606.99     1564.54    202.16 o 
 -12   2   3      351.31      286.86     46.11 o 
 -11   2   3      435.37      471.06     39.62 o 
 -10   2   3     3244.22     2700.65    222.00 o 
  -9   2   3     3302.36     3094.72    111.90 o 
  -8   2   3      192.45      185.85     20.96 o 
  -7   2   3     8200.47     7934.93    219.59 o 
  -6   2   3     2091.74     2077.41     61.89 o 
  -5   2   3      320.52      325.33     29.72 o 
  -4   2   3     1711.24     1759.90     72.76 o 
  -3   2   3      929.74      808.25     48.60 o 
  -2   2   3     9227.49     9003.38    314.69 o 
  -1   2   3     1094.02     1077.69     36.26 o 
   0   2   3     7513.09     7103.89    108.49 o 
   1   2   3     2142.88     2009.45     55.64 o 
   2   2   3      559.20      613.00     44.12 o 
   3   2   3      571.89      524.27     35.15 o 
   4   2   3     5319.92     5681.95    242.78 o 
   5   2   3     1441.60     1449.19     73.46 o 
   6   2   3       29.29       24.32     16.64 o 
   7   2   3     2132.85     2223.43    202.41 o 
   8   2   3     1021.76     1109.78    172.19 o 
   9   2   3      144.69      154.14     17.72 o 
  10   2   3       10.21       15.81     18.53 o 
  11   2   3     1655.19     1297.97    274.17 o 
  12   2   3     1609.09     1383.81    286.79 o 
 -14   3   3        0.23       25.71     88.33 o 
 -13   3   3      948.35      695.48    103.55 o 
 -12   3   3     2078.34     2020.54    154.82 o 
 -11   3   3      972.41      928.60     71.09 o 
 -10   3   3     2493.82     2721.24    367.68 o 
  -9   3   3     2023.70     2111.20    161.87 o 
  -8   3   3     2455.12     2549.38    106.08 o 
  -7   3   3      297.92      295.58     19.54 o 
  -6   3   3     1368.74     1423.82     65.33 o 
  -5   3   3     5962.00     6134.45    235.62 o 
  -4   3   3     3582.99     3658.68    151.08 o 
  -3   3   3      528.48      575.76     22.85 o 
  -2   3   3     1828.75     1710.13     40.75 o 
  -1   3   3     3157.24     3253.45     80.12 o 
   0   3   3       72.48       77.00     25.21 o 
   1   3   3      563.01      567.24     22.32 o 
   2   3   3     5283.19     5309.79    150.01 o 
   3   3   3     1853.97     1939.43     71.02 o 
   4   3   3      574.81      608.30     31.90 o 
   5   3   3      793.72      732.63     46.04 o 
   6   3   3     2014.37     2198.07    119.68 o 
   7   3   3     1476.10     1579.38     79.81 o 
   8   3   3      135.36      142.57     23.19 o 
   9   3   3     2064.15     2117.20    471.50 o 
  10   3   3      458.37      611.52    112.46 o 
  11   3   3        7.00       11.14     33.77 o 
  12   3   3       33.95       43.49     74.98 o 
 -14   4   3      291.46      265.39     51.98 o 
 -13   4   3       50.96       57.39     36.31 o 
 -12   4   3       17.38       20.11     19.99 o 
 -11   4   3      384.04      360.96     64.55 o 
 -10   4   3      223.13      235.65     21.22 o 
  -9   4   3      214.49      191.74     32.10 o 
  -8   4   3      128.73      116.47     19.51 o 
  -7   4   3      910.86      924.62     43.83 o 
  -6   4   3      215.35      225.65     22.06 o 
  -5   4   3      581.72      627.80     37.08 o 
  -4   4   3      818.77      870.00     44.77 o 
  -3   4   3     1124.33     1183.60     49.22 o 
  -2   4   3       85.49      100.48     26.29 o 
  -1   4   3      110.04      112.96     13.25 o 
   0   4   3      674.04      774.51     56.18 o 
   1   4   3     1171.56     1280.04     72.78 o 
   2   4   3      255.05      277.77     24.18 o 
   3   4   3      294.15      300.56     25.73 o 
   4   4   3       14.73       13.47     15.00 o 
   5   4   3      146.37      177.19     40.12 o 
   6   4   3       39.58       30.15     19.74 o 
   7   4   3        3.31       12.47      9.43 o 
   8   4   3       76.98       69.40     13.30 o 
   9   4   3        0.98        7.77     30.73 o 
  10   4   3      392.73      463.79     78.92 o 
  11   4   3        5.81       24.90     37.47 o 
  12   4   3       78.54       66.68     94.33 o 
 -14   5   3        6.94       22.81     34.10 o 
 -13   5   3      478.84      435.13     52.82 o 
 -12   5   3      671.15      552.42    114.11 o 
 -11   5   3       10.83       21.74     35.24 o 
 -10   5   3      760.15      733.53     72.63 o 
  -9   5   3        9.08        6.67     13.07 o 
  -8   5   3     1498.99     1609.60     76.85 o 
  -7   5   3      339.17      370.08     29.52 o 
  -6   5   3     1062.70     1088.21     53.14 o 
  -5   5   3     1163.11     1238.17     56.77 o 
  -4   5   3      289.67      286.29     32.19 o 
  -3   5   3      586.02      614.35     38.24 o 
  -2   5   3     1187.67     1315.39    100.74 o 
  -1   5   3     2325.16     2568.54    153.03 o 
   0   5   3      561.60      549.22     48.24 o 
   1   5   3      938.58      994.89     41.14 o 
   2   5   3      362.62      365.29     30.40 o 
   3   5   3      544.14      522.97     30.23 o 
   4   5   3      169.86      149.48     21.28 o 
   5   5   3      251.69      238.27     28.43 o 
   6   5   3      136.35      141.61     25.44 o 
   7   5   3      125.18      122.88     16.04 o 
   8   5   3       82.75       66.95     44.75 o 
   9   5   3       61.17       59.86     55.03 o 
  10   5   3      359.12      415.50     96.28 o 
  11   5   3      103.67      111.72     71.86 o 
  12   5   3       88.07       77.70     71.44 o 
 -13   6   3      682.39      663.29    107.07 o 
 -12   6   3      211.63      193.16     91.63 o 
 -11   6   3      994.10      946.32    164.30 o 
 -10   6   3     2468.01     2412.17    473.34 o 
  -9   6   3      586.51      591.61     64.75 o 
  -8   6   3      177.49      201.75     44.75 o 
  -7   6   3     3849.08     4358.03    507.92 o 
  -6   6   3     3552.62     3533.23    282.03 o 
  -5   6   3        0.02        1.08     12.29 o 
  -4   6   3     2271.81     2461.19     99.74 o 
  -3   6   3     1323.60     1462.75    115.75 o 
  -2   6   3     1644.48     1917.15    127.37 o 
  -1   6   3      114.28       96.14     36.66 o 
   0   6   3     1220.61     1226.05     50.94 o 
   1   6   3     4236.34     3934.66    200.04 o 
   2   6   3      207.47      205.27     36.59 o 
   3   6   3     1448.20     1444.15     51.46 o 
   4   6   3     2660.54     2736.11    160.19 o 
   5   6   3      390.85      410.47     29.42 o 
   6   6   3        0.61       11.52     13.85 o 
   7   6   3      640.82      705.83     61.51 o 
   8   6   3     1585.91     1671.14    352.09 o 
   9   6   3      361.31      474.17     90.36 o 
  10   6   3       79.79      112.68     74.51 o 
  11   6   3      506.20      643.07    153.99 o 
 -13   7   3     1280.63     1334.26    257.91 o 
 -12   7   3     1602.49     1878.34    185.66 o 
 -11   7   3     1131.17     1047.32    225.77 o 
 -10   7   3      493.19      529.91    121.47 o 
  -9   7   3     1814.41     1949.90    169.39 o 
  -8   7   3     2095.73     2079.56    267.96 o 
  -7   7   3      277.59      317.22     30.11 o 
  -6   7   3     1284.53     1377.90     70.79 o 
  -5   7   3     3008.69     3552.77    309.79 o 
  -4   7   3     1355.43     1338.07    149.04 o 
  -3   7   3        3.56        8.83     10.86 o 
  -2   7   3     2486.45     2767.25     74.55 o 
  -1   7   3     4684.77     4766.19    133.22 o 
   0   7   3       10.11       14.08     13.71 o 
   1   7   3      643.29      679.16     37.86 o 
   2   7   3     2934.28     3051.07    272.16 o 
   3   7   3     1162.84     1232.43     90.28 o 
   4   7   3        5.49       10.23     12.90 o 
   5   7   3      546.23      566.34     74.38 o 
   6   7   3     2853.88     2815.87    177.45 o 
   7   7   3      606.83      651.68     71.41 o 
   8   7   3      256.66      260.01    118.92 o 
   9   7   3     1399.38     1625.29    325.78 o 
  10   7   3      406.27      693.33    149.80 o 
  11   7   3        4.80        6.87     36.57 o 
 -12   8   3       24.16       16.82     29.11 o 
 -11   8   3     1147.27     1292.79    262.91 o 
 -10   8   3      725.61      667.19     99.74 o 
  -9   8   3      322.28      289.92     26.87 o 
  -8   8   3       21.78       22.61     34.13 o 
  -7   8   3     1644.89     1726.23    157.00 o 
  -6   8   3      881.21      961.58    111.60 o 
  -5   8   3      177.80      200.63     31.32 o 
  -4   8   3     1404.54     1451.92     76.06 o 
  -3   8   3     1706.07     1837.62     78.75 o 
  -2   8   3        6.56       15.00     14.15 o 
  -1   8   3       51.73       50.41     15.31 o 
   0   8   3      767.38      740.30     54.93 o 
   1   8   3     1526.75     1540.38     53.14 o 
   2   8   3      268.38      292.85     31.19 o 
   3   8   3     1615.89     1555.36     64.62 o 
   4   8   3      210.70      202.02     24.88 o 
   5   8   3      102.23      130.21     26.92 o 
   6   8   3       59.73       53.08     26.64 o 
   7   8   3       28.06       78.68     41.14 o 
   8   8   3      567.07      650.40     93.84 o 
   9   8   3       15.66       17.53     49.68 o 
  10   8   3      729.20      832.39    167.83 o 
 -12   9   3       65.84       44.95     31.52 o 
 -11   9   3       55.97       58.42     50.13 o 
 -10   9   3      118.41      126.42     65.90 o 
  -9   9   3       45.15       33.73     40.19 o 
  -8   9   3      316.74      315.47     28.48 o 
  -7   9   3      409.24      461.94     59.79 o 
  -6   9   3       36.53       39.40     29.93 o 
  -5   9   3      123.41      148.31     35.91 o 
  -4   9   3        0.51        7.41     13.93 o 
  -3   9   3       85.67       83.74     40.59 o 
  -2   9   3      236.06      219.03     24.35 o 
  -1   9   3      152.68      152.13     50.06 o 
   0   9   3      145.35      161.26     73.32 o 
   1   9   3      292.21      275.06     35.52 o 
   2   9   3        9.00       16.51     14.56 o 
   3   9   3        5.41       -1.07     18.72 o 
   4   9   3      163.89      156.18     49.07 o 
   5   9   3       24.65       24.00     23.33 o 
   6   9   3       14.03       11.13      8.76 o 
   7   9   3       12.43      -12.78     31.99 o 
   8   9   3       40.85       19.90     40.85 o 
   9   9   3       26.89       15.69     36.78 o 
  10   9   3      277.29      329.99    160.08 o 
 -11  10   3      760.21      686.38    116.98 o 
 -10  10   3      919.53      991.90    154.93 o 
  -9  10   3        2.13       -0.34     43.69 o 
  -8  10   3      106.50      123.33     26.81 o 
  -7  10   3     1168.78     1087.72    160.87 o 
  -6  10   3     2457.59     2305.74    336.90 o 
  -5  10   3        0.03       20.09     18.98 o 
  -4  10   3     1491.84     1856.04    412.82 o 
  -3  10   3      937.20     1112.66    286.33 o 
  -2  10   3       36.31       33.69     19.46 o 
  -1  10   3        7.92        7.20     16.18 o 
   0  10   3       18.76       29.41     19.09 o 
   1  10   3     4456.73     4793.12    169.52 o 
   2  10   3        2.40        8.11     15.87 o 
   3  10   3      913.69      930.84     66.85 o 
   4  10   3      810.88      801.08     61.66 o 
   5  10   3      103.34      123.80     54.69 o 
   6  10   3       13.48       12.83     17.54 o 
   7  10   3       34.30       52.75     37.42 o 
   8  10   3     1004.92     1085.42     99.88 o 
   9  10   3      356.07      513.98     77.53 o 
 -10  11   3        8.75       15.34     43.70 o 
  -9  11   3     1056.77     1083.08    164.38 o 
  -8  11   3     1183.15     1249.34    206.19 o 
  -7  11   3      124.32      111.76     56.20 o 
  -6  11   3      575.72      645.71     74.64 o 
  -5  11   3     1365.00     1396.03    101.73 o 
  -4  11   3      465.56      478.52     74.71 o 
  -3  11   3       14.89       13.83     15.98 o 
  -2  11   3     1571.61     1541.97    181.17 o 
  -1  11   3     2835.94     3142.10    174.10 o 
   0  11   3       90.06       69.16     30.44 o 
   1  11   3      455.77      447.42     43.26 o 
   2  11   3     1241.21     1270.65     90.31 o 
   3  11   3      475.53      448.83     48.64 o 
   4  11   3       92.67       67.04     36.53 o 
   5  11   3      219.37      214.43     60.99 o 
   6  11   3     1669.38     1510.16    208.40 o 
   7  11   3      228.68      165.68     92.49 o 
   8  11   3      191.44      188.22     63.13 o 
  -9  12   3       22.74       31.57     34.01 o 
  -8  12   3       76.00       54.31     45.58 o 
  -7  12   3     1342.76     1375.30    101.67 o 
  -6  12   3      687.55      603.79    126.03 o 
  -5  12   3        1.92       -9.28     30.37 o 
  -4  12   3     1143.41     1181.64    122.89 o 
  -3  12   3     1101.99     1155.30    115.54 o 
  -2  12   3        5.20       -1.87     20.38 o 
  -1  12   3        4.58        7.60     16.10 o 
   0  12   3      815.22      801.13     81.61 o 
   1  12   3      677.56      615.80     59.92 o 
   2  12   3      135.48      100.42     50.79 o 
   3  12   3     1683.18     1487.67    206.91 o 
   4  12   3      423.26      442.14     65.73 o 
   5  12   3       53.98       74.88     35.32 o 
   6  12   3       35.13       29.16     32.66 o 
   7  12   3      141.83      115.68     78.16 o 
  -7  13   3      137.00      106.43     41.73 o 
  -6  13   3      167.77      150.75     49.60 o 
  -5  13   3        8.83       12.62     19.25 o 
  -4  13   3       36.66       24.04     20.69 o 
  -3  13   3        0.64      -11.31     30.79 o 
  -2  13   3        1.38        8.58     19.77 o 
  -1  13   3      195.23      159.02     85.33 o 
   0  13   3       20.66       13.69     21.25 o 
   1  13   3        5.94        7.32     18.79 o 
   2  13   3        1.46       10.99     11.97 o 
   3  13   3       88.01       63.01     39.48 o 
   4  13   3        0.92       12.68     16.43 o 
   5  13   3       11.98        6.91     31.14 o 
  -5  14   3       65.39       53.06     41.66 o 
  -4  14   3      504.38      446.23     67.05 o 
  -3  14   3      281.28      260.25     61.84 o 
  -2  14   3        4.79        7.04     18.02 o 
  -1  14   3       15.28       21.60     29.07 o 
   0  14   3       21.91        6.21     26.10 o 
   1  14   3     2295.07     1939.93    195.16 o 
   2  14   3       57.02       27.57     21.96 o 
   3  14   3       71.63       41.50     37.34 o 
 -14   0   4      222.61      254.98    209.73 o 
 -13   0   4     3092.79     2008.40    276.63 o 
 -12   0   4     2478.10     1981.07    316.07 o 
 -11   0   4        3.86        8.52     20.12 o 
 -10   0   4      794.67      803.91     98.48 o 
  -9   0   4      199.63      208.69     33.38 o 
  -8   0   4     7860.47     7531.11    204.95 o 
  -7   0   4      230.53      227.20     33.45 o 
  -6   0   4     4383.21     4041.44    202.49 o 
  -5   0   4     2715.67     2832.62    151.20 o 
  -4   0   4       13.77       14.48     44.80 o 
  -3   0   4     1099.54     1104.34     64.32 o 
  -2   0   4      725.80      692.88     35.21 o 
  -1   0   4     5442.59     5193.85    185.91 o 
   0   0   4       12.39       10.02     13.84 o 
   1   0   4     1541.59     1551.81     84.00 o 
   2   0   4     2784.64     2744.07    137.20 o 
   3   0   4      245.84      262.87     38.53 o 
   4   0   4       57.42       45.39     32.39 o 
   5   0   4     1211.20     1291.22    155.93 o 
   6   0   4      798.10      833.59    108.91 o 
   7   0   4       49.35       44.47     36.23 o 
   8   0   4     1022.70     1023.21    277.60 o 
   9   0   4      414.18      470.24    201.52 o 
  10   0   4      120.62      101.99    111.62 o 
  11   0   4       32.54       11.20     84.97 o 
 -14   1   4      780.93      615.66    242.44 o 
 -13   1   4       99.61       68.21     50.79 o 
 -12   1   4      343.78      298.17     53.10 o 
 -11   1   4     2971.60     2814.13     74.59 o 
 -10   1   4      982.75      945.43     68.88 o 
  -9   1   4      962.38      947.03     84.58 o 
  -8   1   4      434.98      430.20     72.86 o 
  -7   1   4     3644.04     3369.37    232.73 o 
  -6   1   4      742.18      774.09     43.04 o 
  -5   1   4      243.04      229.80     29.06 o 
  -4   1   4     3059.20     3050.09    117.49 o 
  -3   1   4     1870.97     1938.91     54.62 o 
  -2   1   4       14.27       20.71     10.22 o 
  -1   1   4     1491.37     1499.25     45.07 o 
   0   1   4      987.48     1020.16     38.76 o 
   1   1   4     2179.37     2094.12     60.26 o 
   2   1   4      603.15      614.27     28.31 o 
   3   1   4     2205.79     2229.04     68.61 o 
   4   1   4      685.24      657.59     34.82 o 
   5   1   4      194.29      181.26     20.53 o 
   6   1   4      156.26      144.13     24.44 o 
   7   1   4      832.42      921.93     69.22 o 
   8   1   4     1458.85     1523.08    176.82 o 
   9   1   4       50.81       45.36     22.42 o 
  10   1   4      232.45      278.08     62.75 o 
  11   1   4      178.30      191.46     80.66 o 
 -13   2   4       48.66       64.70     42.54 o 
 -12   2   4        1.18        4.97     13.92 o 
 -11   2   4       75.77       62.06     28.73 o 
 -10   2   4        2.67        9.77     12.25 o 
  -9   2   4      120.05      131.64     34.53 o 
  -8   2   4        0.70        2.88     20.43 o 
  -7   2   4       82.05       92.35     57.57 o 
  -6   2   4       78.83       79.60     41.32 o 
  -5   2   4        3.10        7.50     13.97 o 
  -4   2   4        0.21       -1.56      6.35 o 
  -3   2   4       16.17       15.17      9.35 o 
  -2   2   4     1042.79     1024.66     35.17 o 
  -1   2   4       81.07       81.29     17.56 o 
   0   2   4      199.23      167.98     15.70 o 
   1   2   4       22.76       23.31     11.00 o 
   2   2   4      178.37      155.91     20.47 o 
   3   2   4      185.01      203.51     32.52 o 
   4   2   4        2.23       -2.67     19.32 o 
   5   2   4       68.92       58.06     27.52 o 
   6   2   4       11.86        9.43     12.05 o 
   7   2   4       71.09       58.84     38.03 o 
   8   2   4        9.54       13.46     16.22 o 
   9   2   4        4.02       21.41     28.69 o 
  10   2   4       38.22       36.19     29.63 o 
  11   2   4       12.57       22.04     40.86 o 
 -13   3   4       11.97        0.28     27.51 o 
 -12   3   4      121.29      128.17     57.51 o 
 -11   3   4      918.90      792.52     78.83 o 
 -10   3   4      626.98      607.12     53.23 o 
  -9   3   4      749.65      692.35     57.72 o 
  -8   3   4      166.30      151.34     35.62 o 
  -7   3   4     1520.93     1475.08    182.33 o 
  -6   3   4       18.77       16.72     20.30 o 
  -5   3   4      529.02      533.83     36.95 o 
  -4   3   4     1187.73     1182.60     56.13 o 
  -3   3   4     1983.79     2087.01     58.79 o 
  -2   3   4        2.44        6.16      6.09 o 
  -1   3   4     1878.16     1844.78     55.42 o 
   0   3   4      856.39      893.20     33.51 o 
   1   3   4     1535.68     1538.28     47.48 o 
   2   3   4      357.12      345.87     26.88 o 
   3   3   4      250.26      264.60     24.26 o 
   4   3   4     1093.47     1086.83     49.93 o 
   5   3   4      312.27      281.83     30.39 o 
   6   3   4      258.05      247.67     24.22 o 
   7   3   4      166.40      207.36     26.69 o 
   8   3   4      436.72      523.10     70.58 o 
   9   3   4        2.57       14.99     24.78 o 
  10   3   4      102.60      138.66     42.96 o 
  11   3   4      184.41       89.82     73.15 o 
 -13   4   4     2217.05     2423.90    170.12 o 
 -12   4   4     1797.42     1704.65    165.95 o 
 -11   4   4        4.99        8.88     12.48 o 
 -10   4   4     1016.31      910.31    133.13 o 
  -9   4   4      462.27      420.55     43.40 o 
  -8   4   4     4764.14     4576.19    213.62 o 
  -7   4   4       72.31       78.15     25.48 o 
  -6   4   4     2709.78     2875.71    132.34 o 
  -5   4   4     3411.26     3378.96    153.01 o 
  -4   4   4       58.10       54.11     34.91 o 
  -3   4   4     1036.50      995.01     39.88 o 
  -2   4   4      412.32      399.48     18.11 o 
  -1   4   4     2856.64     2982.62     80.63 o 
   0   4   4       50.63       48.51     18.91 o 
   1   4   4      846.05      833.16     33.19 o 
   2   4   4     3048.41     3358.96    260.99 o 
   3   4   4      161.82      192.53     30.93 o 
   4   4   4      226.27      205.82     29.83 o 
   5   4   4      856.46      937.35     68.25 o 
   6   4   4      573.28      610.22     73.19 o 
   7   4   4      117.44      130.39     58.57 o 
   8   4   4      656.22      766.77    113.74 o 
   9   4   4      442.47      540.27    100.86 o 
  10   4   4      181.11      180.33     54.52 o 
 -13   5   4      265.43      241.51     55.65 o 
 -12   5   4      637.16      674.01     84.41 o 
 -11   5   4     2621.57     2764.33    103.59 o 
 -10   5   4      985.95      987.58    129.60 o 
  -9   5   4      127.80      126.79     33.96 o 
  -8   5   4      847.88      887.24     69.68 o 
  -7   5   4     3759.18     3841.50    312.93 o 
  -6   5   4      625.56      616.07     76.48 o 
  -5   5   4      188.70      198.45     26.66 o 
  -4   5   4     2942.38     2944.03    157.10 o 
  -3   5   4     1289.33     1369.35     50.91 o 
  -2   5   4      305.46      368.98     21.40 o 
  -1   5   4     1421.25     1515.07     48.91 o 
   0   5   4     1708.84     1697.56     56.41 o 
   1   5   4     1170.03     1313.94     53.92 o 
   2   5   4      317.54      368.15     34.10 o 
   3   5   4     2536.37     2788.57    230.59 o 
   4   5   4      499.64      547.18     54.92 o 
   5   5   4      136.79      124.49     23.49 o 
   6   5   4       68.49       64.10     36.82 o 
   7   5   4     1222.03     1242.99    149.90 o 
   8   5   4     1319.82     1202.12    242.63 o 
   9   5   4       89.36       60.97     69.20 o 
  10   5   4      316.83      368.78     81.61 o 
 -12   6   4       34.54       25.17     50.32 o 
 -11   6   4      256.77      196.88    113.21 o 
 -10   6   4      140.56      137.12     46.84 o 
  -9   6   4      712.59      765.47     93.87 o 
  -8   6   4        5.96       14.12     21.41 o 
  -7   6   4      210.38      228.58     26.34 o 
  -6   6   4      571.78      573.17     51.39 o 
  -5   6   4      106.54       94.12     53.33 o 
  -4   6   4       37.38       31.45     36.61 o 
  -3   6   4      154.16      143.25     75.54 o 
  -2   6   4     3406.02     3509.51    133.20 o 
  -1   6   4      222.40      231.02     23.89 o 
   0   6   4      496.01      527.57     39.65 o 
   1   6   4       52.28       57.23     23.39 o 
   2   6   4     1214.50     1337.80    115.22 o 
   3   6   4      480.47      485.97     55.51 o 
   4   6   4      125.65      109.30     49.54 o 
   5   6   4      349.44      346.40     35.04 o 
   6   6   4      104.72      120.09     32.99 o 
   7   6   4      159.52      141.09     26.75 o 
   8   6   4       14.07        8.42     40.53 o 
   9   6   4      106.30       80.68     50.61 o 
  10   6   4      142.24      210.77     54.01 o 
 -12   7   4       97.27      102.87     59.48 o 
 -11   7   4       20.60       26.25     36.70 o 
 -10   7   4      263.25      270.73     58.30 o 
  -9   7   4      235.30      227.79     36.45 o 
  -8   7   4       50.90       51.94     31.88 o 
  -7   7   4      202.18      168.39     30.46 o 
  -6   7   4       28.55       30.27     22.24 o 
  -5   7   4      408.25      445.84     43.76 o 
  -4   7   4      164.52      150.72     84.45 o 
  -3   7   4      689.88      684.07     73.93 o 
  -2   7   4        4.00       -1.69     18.06 o 
  -1   7   4      667.48      684.96     62.25 o 
   0   7   4      407.22      472.03     55.76 o 
   1   7   4      527.48      553.47     53.66 o 
   2   7   4      201.63      200.59     48.15 o 
   3   7   4       74.30       66.55     37.16 o 
   4   7   4      633.31      588.17     54.99 o 
   5   7   4      114.40       99.81     41.85 o 
   6   7   4       79.12       86.82     47.80 o 
   7   7   4        5.75        2.42     32.93 o 
   8   7   4       50.82       43.39     43.03 o 
   9   7   4        5.94       29.49     32.81 o 
 -11   8   4        2.34       25.62     70.22 o 
 -10   8   4      750.57      808.18    140.78 o 
  -9   8   4      873.11      834.99    126.99 o 
  -8   8   4      911.99      956.00     95.28 o 
  -7   8   4       16.53       29.61     31.11 o 
  -6   8   4      708.31      824.08     73.86 o 
  -5   8   4     3216.66     3171.94    182.81 o 
  -4   8   4       51.18       41.80     28.75 o 
  -3   8   4      779.96      815.97     64.00 o 
  -2   8   4      220.69      243.21     29.04 o 
  -1   8   4      574.98      661.92     54.81 o 
   0   8   4       40.41       30.94     16.99 o 
   1   8   4      170.20      172.06     38.29 o 
   2   8   4     2463.11     2314.12    218.67 o 
   3   8   4      151.71      147.45     26.67 o 
   4   8   4      451.31      409.58     43.89 o 
   5   8   4      479.67      490.02     50.80 o 
   6   8   4      298.08      312.73     62.16 o 
   7   8   4      158.67      137.62     76.08 o 
   8   8   4      106.46      107.77     64.79 o 
 -10   9   4      724.47      744.22    143.95 o 
  -9   9   4       89.53       79.88     82.84 o 
  -8   9   4      991.34     1046.17    153.38 o 
  -7   9   4     2012.35     1845.23    244.18 o 
  -6   9   4      184.42      214.39     32.64 o 
  -5   9   4       95.74      117.16     53.35 o 
  -4   9   4     1645.30     1752.47    137.76 o 
  -3   9   4      824.93      964.62     98.65 o 
  -2   9   4      524.80      491.73     41.72 o 
  -1   9   4     1069.05     1121.40     83.03 o 
   0   9   4     1869.96     2017.41    134.92 o 
   1   9   4      336.68      335.67     36.87 o 
   2   9   4       17.04       23.55     19.69 o 
   3   9   4      916.91      935.84     75.18 o 
   4   9   4      414.45      438.95     47.64 o 
   5   9   4       82.26       39.72     31.45 o 
   6   9   4       44.60       46.80     25.39 o 
   7   9   4      723.93      744.52     98.14 o 
   8   9   4      459.19      546.02     99.91 o 
  -9  10   4      816.48      894.15    150.72 o 
  -8  10   4       59.32       38.80     27.74 o 
  -7  10   4       29.05       49.45     27.46 o 
  -6  10   4      929.54      962.66    147.25 o 
  -5  10   4      549.03      584.13     64.60 o 
  -4  10   4       81.75       68.99     43.26 o 
  -3  10   4      381.10      337.66     55.97 o 
  -2  10   4     1731.59     1820.34    126.49 o 
  -1  10   4       96.25      105.56     56.90 o 
   0  10   4       88.91       89.66     44.78 o 
   1  10   4       55.68       49.96     27.12 o 
   2  10   4     1688.98     1649.29    121.24 o 
   3  10   4      134.75      140.09     62.21 o 
   4  10   4      346.04      311.48     65.82 o 
   5  10   4      450.16      432.23     47.63 o 
   6  10   4      213.37      225.16    100.33 o 
   7  10   4        6.65      -10.20     41.57 o 
  -8  11   4        1.50        2.82     26.06 o 
  -7  11   4       10.52       27.09     27.12 o 
  -6  11   4       14.74        8.30     18.00 o 
  -5  11   4       52.27       28.08     27.79 o 
  -4  11   4        4.66       13.54     30.91 o 
  -3  11   4        0.14        2.76     14.32 o 
  -2  11   4        0.82       -1.90     21.06 o 
  -1  11   4        3.54        0.27     15.60 o 
   0  11   4       11.92       11.44     23.08 o 
   1  11   4      138.34       88.93     49.93 o 
   2  11   4      153.11      119.89     52.02 o 
   3  11   4       87.32       79.83     38.83 o 
   4  11   4       84.30       56.73     38.70 o 
   5  11   4        3.29        6.73     12.75 o 
   6  11   4       23.52       29.80     39.94 o 
  -7  12   4       43.33       42.64     43.35 o 
  -6  12   4      115.42      115.05     85.49 o 
  -5  12   4     1341.38     1365.77    176.74 o 
  -4  12   4        2.05       14.09     20.94 o 
  -3  12   4      291.32      285.31     50.81 o 
  -2  12   4      248.81      276.13     42.95 o 
  -1  12   4      112.66      111.73     65.59 o 
   0  12   4        5.85        8.44     17.45 o 
   1  12   4        8.29       12.08     16.79 o 
   2  12   4      851.56      838.22     92.81 o 
   3  12   4      237.63      202.62     43.00 o 
   4  12   4      159.11      107.04     56.77 o 
  -4  13   4      788.04      784.67    125.94 o 
  -3  13   4      361.60      365.62     75.91 o 
  -2  13   4      156.27      133.01     81.02 o 
  -1  13   4      253.11      179.50    110.72 o 
   0  13   4     1007.94     1015.83    106.31 o 
   1  13   4      123.43       93.61     53.28 o 
 -12   1   5      224.73      218.83     50.63 o 
 -11   1   5       30.00       32.66     29.99 o 
 -10   1   5      928.62      892.82    144.32 o 
  -9   1   5      924.16      888.03     88.62 o 
  -8   1   5       29.34       24.05     26.34 o 
  -7   1   5      414.13      415.86     46.26 o 
  -6   1   5      914.40      847.26     78.52 o 
  -5   1   5      820.93      796.13     73.63 o 
  -4   1   5      123.45      115.99     61.03 o 
  -3   1   5      360.89      358.65     44.14 o 
  -2   1   5     1237.63     1179.43     97.03 o 
  -1   1   5      308.45      317.02     21.64 o 
   0   1   5      610.47      554.73     50.24 o 
   1   1   5      560.82      562.59     52.86 o 
   2   1   5     1955.39     1989.51    119.84 o 
   3   1   5      380.09      333.41     27.85 o 
   4   1   5      121.02      120.69     39.86 o 
   5   1   5      364.48      346.90     35.91 o 
   6   1   5      672.53      655.08     54.62 o 
   7   1   5        0.65       -4.58     17.99 o 
   8   1   5      336.55      433.78     44.11 o 
   9   1   5      294.37      274.50     59.25 o 
 -12   2   5     1138.16     1075.08    114.21 o 
 -11   2   5     2026.04     1901.80    135.28 o 
 -10   2   5      105.84       97.70     72.87 o 
  -9   2   5      543.02      554.05     62.07 o 
  -8   2   5      322.53      317.66     50.62 o 
  -7   2   5     3129.67     3021.21    236.21 o 
  -6   2   5        0.37       -1.49     28.45 o 
  -5   2   5      863.66      879.22     81.86 o 
  -4   2   5     3412.67     3476.45    231.88 o 
  -3   2   5      607.27      610.75     77.33 o 
  -2   2   5      588.42      569.31     49.41 o 
  -1   2   5      626.90      662.62     57.32 o 
   0   2   5      294.95      304.97     22.00 o 
   1   2   5     1875.61     1902.77    114.74 o 
   2   2   5      535.82      536.64     48.71 o 
   3   2   5     1036.43     1062.68     65.87 o 
   4   2   5      341.88      371.75     40.27 o 
   5   2   5       69.88       34.41     25.14 o 
   6   2   5      395.36      410.97     58.27 o 
   7   2   5       24.44       42.23     29.66 o 
   8   2   5      296.72      298.49     39.71 o 
   9   2   5      300.73      263.83     75.26 o 
 -12   3   5      677.73      570.13     65.76 o 
 -11   3   5      334.30      292.74     50.24 o 
 -10   3   5     1873.90     1746.31    267.60 o 
  -9   3   5      760.99      725.20    119.76 o 
  -8   3   5      373.55      361.63     47.25 o 
  -7   3   5      711.57      716.19     74.33 o 
  -6   3   5     1521.08     1445.66    133.57 o 
  -5   3   5     1623.90     1650.93    142.09 o 
  -4   3   5       28.31       23.17     14.11 o 
  -3   3   5      845.35      855.04     66.29 o 
  -2   3   5      860.20      830.85     81.68 o 
  -1   3   5      380.50      371.72     38.30 o 
   0   3   5      233.16      222.99     24.88 o 
   1   3   5      941.83      949.61     62.97 o 
   2   3   5     1987.18     2022.84    118.04 o 
   3   3   5      533.29      515.62     44.77 o 
   4   3   5      284.83      297.68     36.37 o 
   5   3   5      431.54      442.90     39.88 o 
   6   3   5      492.19      501.01     70.01 o 
   7   3   5       15.79       13.94     21.89 o 
   8   3   5      624.07      632.46     84.64 o 
 -11   4   5        6.45       12.27     19.29 o 
 -10   4   5       33.16       23.31     25.11 o 
  -9   4   5      286.37      291.68     85.94 o 
  -8   4   5      723.13      702.78     76.03 o 
  -7   4   5       28.53       29.50     24.57 o 
  -6   4   5      443.49      420.98     64.95 o 
  -5   4   5       33.63       22.23     26.98 o 
  -4   4   5       75.42       69.08     31.74 o 
  -3   4   5      114.49      104.85     52.70 o 
  -2   4   5        0.91       10.98     12.62 o 
  -1   4   5     1389.36     1360.66     98.24 o 
   0   4   5      146.64      143.98     19.67 o 
   1   4   5       56.18       40.70     26.16 o 
   2   4   5       26.44       13.33     17.61 o 
   3   4   5      148.33      128.32     45.97 o 
   4   4   5      230.33      251.55     32.53 o 
   5   4   5        8.75       31.67     16.91 o 
   6   4   5      218.23      239.97     58.83 o 
   7   4   5       34.62       26.38     29.89 o 
   8   4   5       64.89       50.77     44.24 o 
 -11   5   5       42.05       17.31     17.24 o 
 -10   5   5       83.73       68.81     43.02 o 
  -9   5   5      663.00      649.98     93.53 o 
  -8   5   5       45.07       34.26     30.79 o 
  -7   5   5      190.43      192.25     50.03 o 
  -6   5   5      187.46      175.13     36.03 o 
  -5   5   5      131.31      123.24     79.77 o 
  -4   5   5      147.65      149.84     32.22 o 
  -3   5   5      130.32      118.71     62.99 o 
  -2   5   5     1058.80      979.65     70.43 o 
  -1   5   5      335.65      336.09     33.98 o 
   0   5   5      644.96      655.00     51.27 o 
   1   5   5      100.38       87.63     27.24 o 
   2   5   5      862.09      921.54     60.14 o 
   3   5   5        3.99        7.13     21.79 o 
   4   5   5       12.89       32.58     23.37 o 
   5   5   5      187.59      190.15     32.35 o 
   6   5   5      252.64      264.23     61.63 o 
   7   5   5       11.97       12.73     14.84 o 
   8   5   5       32.07       35.29     45.95 o 
 -10   6   5       49.47       31.52     34.65 o 
  -9   6   5      383.87      372.15     40.57 o 
  -8   6   5      318.77      324.68     53.24 o 
  -7   6   5     2130.94     2290.05    351.37 o 
  -6   6   5       55.63       51.04     38.54 o 
  -5   6   5      540.88      579.75     60.87 o 
  -4   6   5     2301.80     2350.15    187.05 o 
  -3   6   5       72.41      105.23     48.93 o 
  -2   6   5      188.88      170.73     34.89 o 
  -1   6   5      197.97      204.37     30.67 o 
   0   6   5      382.50      398.36     52.09 o 
   1   6   5      615.41      566.70     52.45 o 
   2   6   5      508.38      519.96     40.82 o 
   3   6   5      745.89      799.46     68.02 o 
   4   6   5      321.17      422.74     59.03 o 
   5   6   5       65.72       65.09     39.71 o 
   6   6   5      213.98      247.28     37.75 o 
   7   6   5      157.61      153.72     94.52 o 
 -10   7   5     1324.18     1352.83    152.50 o 
  -9   7   5      555.81      475.95     88.97 o 
  -8   7   5      520.07      452.88     45.03 o 
  -7   7   5      985.86     1036.10    145.56 o 
  -6   7   5     1076.02     1101.05    174.06 o 
  -5   7   5      952.55      914.14     92.59 o 
  -4   7   5        5.58       -0.18     23.69 o 
  -3   7   5     1111.32     1105.25     79.49 o 
  -2   7   5      858.31      956.15     72.98 o 
  -1   7   5      448.64      430.42     50.03 o 
   0   7   5      136.82      128.29     41.38 o 
   1   7   5      801.46      923.55     76.55 o 
   2   7   5      893.64      974.35     83.08 o 
   3   7   5       38.09       24.68     22.79 o 
   4   7   5      197.83      222.76     48.28 o 
   5   7   5      449.35      549.31     55.39 o 
   6   7   5       59.09       47.03     36.47 o 
  -9   8   5      183.84      222.99     73.96 o 
  -8   8   5     1173.17     1315.48    228.58 o 
  -7   8   5      205.30      181.53     36.69 o 
  -6   8   5      156.67      140.07     57.77 o 
  -5   8   5      171.53      176.53     40.58 o 
  -4   8   5      383.69      364.88     67.88 o 
  -3   8   5       81.89       82.38     41.29 o 
  -2   8   5        1.06        1.83     19.61 o 
  -1   8   5     1428.57     1430.97    120.09 o 
   0   8   5      287.13      284.37     57.51 o 
   1   8   5        6.79       11.44     17.44 o 
   2   8   5       23.20       19.46     27.42 o 
   3   8   5      486.95      428.42     63.10 o 
   4   8   5      166.29      176.01     37.24 o 
   5   8   5       11.82       11.65     19.45 o 
   6   8   5      342.44      330.46     81.85 o 
  -8   9   5       49.81       45.95     41.41 o 
  -7   9   5        2.95        3.96     16.34 o 
  -6   9   5        8.96        9.48     27.31 o 
  -5   9   5       55.80       51.35     28.55 o 
  -4   9   5       68.57       70.63     39.35 o 
  -3   9   5       22.80       11.40     17.29 o 
  -2   9   5       69.18       49.65     29.42 o 
  -1   9   5      242.55      274.88     72.04 o 
   0   9   5      141.63      172.07     54.49 o 
   1   9   5        3.00        5.24     17.69 o 
   2   9   5      155.12      134.33     85.47 o 
   3   9   5       24.98       20.57     22.80 o 
   4   9   5        6.51       -0.42     24.50 o 
   5   9   5       11.95        8.45     13.65 o 
  -6  10   5       20.69        8.91     19.65 o 
  -5  10   5      282.43      330.77     58.79 o 
  -4  10   5      889.01      829.25    118.84 o 
  -3  10   5        4.36        6.10     18.97 o 
  -2  10   5       11.12       10.07     16.87 o 
  -1  10   5       97.22      104.33     65.28 o 
   0  10   5      412.62      463.01     51.37 o 
   1  10   5       16.34       -1.78     24.74 o 
   2  10   5      127.87      129.80     79.11 o 
   3  10   5      256.42      295.52     54.82 o 
  -4  11   5       21.51       31.07     34.97 o 
  -3  11   5      662.53      705.13     94.40 o 
  -2  11   5      583.53      616.27     71.32 o 
  -1  11   5      318.67      299.81     73.03 o 
   0  11   5       70.70       76.52     68.54 o 
   1  11   5      513.08      598.97     76.43 o 
  -9   0   6      706.15      727.31    133.28 o 
  -8   0   6      328.26      322.33     60.93 o 
  -7   0   6      981.54      983.41    218.99 o 
  -6   0   6      377.00      338.68     85.27 o 
  -5   0   6      520.38      501.15    160.75 o 
  -4   0   6      333.21      335.92    172.47 o 
  -3   0   6     2207.08     2295.78    296.87 o 
  -2   0   6     1121.41     1209.19    167.10 o 
  -1   0   6      233.53      215.03     44.65 o 
   0   0   6      289.75      317.14     30.66 o 
   1   0   6       16.27       19.02     23.85 o 
   2   0   6     1659.57     1616.23    250.64 o 
   3   0   6       69.82       41.36     40.68 o 
   4   0   6      213.98      243.51     39.66 o 
   5   0   6      535.04      589.32     83.03 o 
   6   0   6      138.79      112.41     48.12 o 
  -9   1   6      226.06      221.31     48.88 o 
  -8   1   6     1092.29     1108.83     95.95 o 
  -7   1   6      454.40      416.89     70.76 o 
  -6   1   6       34.82       31.32     33.85 o 
  -5   1   6      437.87      430.24     74.89 o 
  -4   1   6      900.96      900.65    144.61 o 
  -3   1   6       22.16       16.50     22.00 o 
  -2   1   6       26.12       24.53     25.80 o 
  -1   1   6      331.40      289.13     27.98 o 
   0   1   6      470.00      496.71     67.82 o 
   1   1   6        2.84        8.12     12.43 o 
   2   1   6      964.56      953.63    116.79 o 
   3   1   6      344.85      340.90     44.97 o 
   4   1   6        1.02        7.05     14.49 o 
   5   1   6       37.75       34.37     22.63 o 
  -9   2   6        5.52       12.17     16.16 o 
  -8   2   6       38.40       30.49     25.73 o 
  -7   2   6       81.73       69.22     33.96 o 
  -6   2   6        0.91        8.99     18.58 o 
  -5   2   6        5.51        5.59     23.42 o 
  -4   2   6        6.42        1.89     22.68 o 
  -3   2   6       64.04       48.53     34.03 o 
  -2   2   6       17.73        9.91     17.85 o 
  -1   2   6        1.55        8.18     12.22 o 
   0   2   6        8.06       11.14     12.24 o 
   1   2   6       91.76       93.41     36.03 o 
   2   2   6        0.15       11.61     15.02 o 
   3   2   6        0.13        4.84     12.10 o 
   4   2   6        0.63       -0.02     19.13 o 
   5   2   6       34.28       19.24     18.01 o 
  -9   3   6       59.12       52.07     53.98 o 
  -8   3   6      511.20      473.33     77.44 o 
  -7   3   6      106.65       95.44     66.45 o 
  -6   3   6       48.78       53.35     45.98 o 
  -5   3   6      137.99      105.71     75.33 o 
  -4   3   6      500.50      490.48     83.24 o 
  -3   3   6       35.27       20.86     24.42 o 
  -2   3   6        5.75        4.84     13.88 o 
  -1   3   6      395.18      347.55     50.62 o 
   0   3   6      343.81      367.80     54.63 o 
   1   3   6       32.30       39.46     27.20 o 
   2   3   6      142.92      103.27     61.98 o 
   3   3   6      500.52      443.78     36.35 o 
   4   3   6        8.77       14.03     15.17 o 
   5   3   6       76.80       86.79     40.22 o 
  -8   4   6      109.34       93.09     67.15 o 
  -7   4   6      594.68      560.62     78.61 o 
  -6   4   6      672.53      645.63     74.80 o 
  -5   4   6      443.45      434.64    106.34 o 
  -4   4   6      349.36      310.83     47.54 o 
  -3   4   6     1367.38     1286.02    163.20 o 
  -2   4   6      484.72      490.69     66.38 o 
  -1   4   6       70.79       42.01     33.59 o 
   0   4   6      214.63      192.91     52.01 o 
   1   4   6       63.59       83.18     53.98 o 
   2   4   6      968.72      929.88     78.47 o 
   3   4   6      150.01      149.70     42.44 o 
   4   4   6      159.29      154.83     45.81 o 
   5   4   6      451.48      547.70     57.51 o 
  -8   5   6      939.62      896.04    111.38 o 
  -7   5   6      457.81      447.71     64.92 o 
  -6   5   6      114.61      105.76     40.63 o 
  -5   5   6      499.35      549.81     59.42 o 
  -4   5   6      922.03      713.53    107.50 o 
  -3   5   6       30.06       16.71     18.53 o 
  -2   5   6      199.13      183.20     36.71 o 
  -1   5   6      401.76      372.98     54.37 o 
   0   5   6      356.24      389.01     60.89 o 
   1   5   6       20.28       14.88     18.77 o 
   2   5   6     1060.59     1165.88     94.60 o 
   3   5   6      147.90      147.46     81.81 o 
   4   5   6       19.91       20.75     25.24 o 
  -7   6   6      363.48      291.27     57.44 o 
  -6   6   6       54.20       44.80     33.41 o 
  -5   6   6        1.14        8.12     28.88 o 
  -4   6   6       78.67       80.98     57.52 o 
  -3   6   6      252.89      205.31     36.82 o 
  -2   6   6       49.39       38.14     27.28 o 
  -1   6   6        0.03       -1.29     13.40 o 
   0   6   6       22.13       11.82     16.98 o 
   1   6   6      561.41      585.77     68.55 o 
   2   6   6        0.67        6.68     17.45 o 
   3   6   6       17.92       11.41     25.36 o 
  -6   7   6       42.97       32.26     63.84 o 
  -5   7   6        5.88        5.27     20.70 o 
  -4   7   6      153.54      143.66    100.63 o 
  -3   7   6        0.53        4.63     15.95 o 
  -2   7   6        4.23       12.34     18.02 o 
  -1   7   6      147.57      112.14     71.69 o 
   0   7   6      187.48      158.28    113.14 o 
   1   7   6       17.78       25.44     29.97 o 
   2   7   6       22.69       18.77     24.03 o 
  -4   8   6      301.73      272.04     49.55 o 
  -3   8   6      393.50      397.77     52.00 o 
  -2   8   6       22.29       41.96     32.04 o 
  -1   8   6        6.71        8.55     14.50 o 
   0   8   6      124.49      100.39     77.08 o 
                                                 
